# Supplementary material for: Proteo-genomics of soluble TREM2 in cerebrospinal fluid provides novel insights and identifies novel modulators for Alzheimer’s disease
Source: Mol Neurodegener. 2024 Jan 3;19:1. doi: 10.1186/s13024-023-00687-4 (PMC10763080; doi:10.1186/s13024-023-00687-4)
Supplement: Supplementary file 2 — Additional file 2. Table S1. Association results of CSF sTREM2 by eight cohorts. Table S2. Association results of CSF sTREM2 in Joint (with VMAP), Meta (with VMAP), and Meta (No VMAP). Table S3. Genetic regulation of the four index variants based on six GWAS analyses. Table S4. Association of sTREM2 in CSF and plasma at four loci. Table S5. Summary of association results in the European individuals (EUR) and non-European (nonEUR) individuals (P<5e-8 in EUR). Table S6. Characteristics of sample by cohorts for non-European participants. Table S7. Linkage Disequilibrium Matrix among 8 chromosome SNPs. Table S8. Interaction of rs583791 and rs6591561 for CSF sTREM2. Table S9. Interaction of rs583791 and rs6591561 for AD. Table S10. Association of chromosome 11 SNPs with AD endophenotypes and AD risk. Table S11. Colocalization analyses with AD GWAS. Table S12. Colocalization analyses with eQTLGen cis-eQTLs. Table S13. Colocalization analyses with GTEx cis-eQTLs. Table S14. Colocalization analyses with MetaBrain cis-eQTLs. Table S15. Association of two variants in the NECTIN2 locus with expression of the five genes. Table S16. Association results of rs11666329 and rs57537848 with AD and NECTIN2 cortex expression before and after conditioning on APOE. Table S17. Instrument SNPs used in two sample MR analyses. Table S18. Association of four sentinel variants with other CSF proteins. Table S19. Comparison of cohorts used by our previous (Deming et al 2019) and our current paper. Table S20. The Z-score cut-off and their corresponding raw values determined using Gaussian mixture models. [file 13024_2023_687_MOESM2_ESM.xlsx]

## Sheet: Legend
Table	Title
Table S1	Association results of CSF sTREM2 by eight cohorts
Table S2	Association results of CSF sTREM2 in Joint (with VMAP), Meta (with VMAP), and Meta (No VMAP)
Table S3	Genetic regulation of the four index variants based on six GWAS analyses
Table S4	Association of sTREM2 in CSF and plasma at four loci
Table S5	Summary of association results in the European individuals (EUR) and non-European (nonEUR) individuals (P<5e-8 in EUR)
Table S6	Characteristics of sample by cohorts for non-European participants
Table S7	Linkage Disequilibrium Matrix among 8 chromosome SNPs
Table S8	Interaction of rs583791 and rs6591561 for CSF sTREM2
Table S9	Interaction of rs583791 and rs6591561 for AD
Table S10	Association of chromosome 11 SNPs with AD endophenotypes and AD risk
Table S11	Colocalization analyses with AD GWAS
Table S12	Colocalization analyses with eQTLGen cis-eQTLs
Table S13	Colocalization analyses with GTEx cis-eQTLs
Table S14	Colocalization analyses with MetaBrain cis-eQTLs
Table S15	Association of two variants in the NECTIN2 locus with expression of the five genes
Table S16	Association results of rs11666329 and rs57537848 with AD and NECTIN2 cortex expression before and after conditioning on APOE
Table S17	Instrument SNPs used in two sample MR analyses
Table S18	Association of four sentinel variants with other CSF proteins
Table S19	Comparison of cohorts used by our previous (Deming et al 2019) and our current paper
Table S20	The Z-score cut-off and their corresponding raw values determined using Gaussian mixture models

## Sheet: TS1
Table S1. Association results of CSF sTREM2 by eight cohorts
SNP (rsID)	chr	pos	Effect/Other	Cohort	β	P
rs73823326	3	30172934	T/A	Knight ADRC	-0.28	2.75×10-3
				ADNI	-0.27	9.81×10-3
				ACE	-0.36	9.94×10-3
				Barcelona-1	-0.26	2.59×10-1
				DIAN	-0.73	4.99×10-3
				PPMI	-0.21	2.28×10-2
				Stanford	-0.21	4.46×10-1
				VMAP	-0.35	3.56×10-1
				Meta	-0.28	4.87×10-9
rs142232675	6	41161395	T/C	Knight ADRC	-2.16	3.85×10-5
				ADNI	-0.65	4.82×10-1
				ACE	-2.26	5.45×10-4
				Barcelona-1	-2.52	2.08×10-2
				DIAN	-1.4	1.28×10-1
				PPMI	-1.46	2.55×10-2
				Meta	-1.84	3.77×10-10
rs143332484	6	41161469	T/C	Knight ADRC	-0.6	4.51×10-2
				ADNI	-0.94	4.85×10-4
				ACE	-0.28	2.96×10-1
				Barcelona-1	-0.44	4.02×10-1
				DIAN	-0.47	3.82×10-1
				PPMI	-0.25	2.00×10-1
				Stanford	-1.38	2.60×10-4
				Meta	-0.55	1.02×10-6
rs75932628	6	41161514	T/C	Knight ADRC	-1.55	9.10×10-9
				ADNI	-0.87	2.19×10-2
				ACE	-1.84	9.58×10-6
				DIAN	-1.35	3.69×10-2
				PPMI	-1.22	5.54×10-6
				Stanford	-1.5	1.26×10-1
				Meta	-1.36	7.75×10-20
rs72918674	11	60177107	T/C	Knight ADRC	0.43	5.03×10-24
				ADNI	0.39	1.35×10-15
				ACE	0.37	9.18×10-9
				Barcelona-1	0.38	9.89×10-4
				DIAN	0.17	8.58×10-2
				PPMI	0.36	2.53×10-14
				Stanford	0.33	4.09×10-3
				VMAP	0.52	2.15×10-5
				Meta	0.38	3.22×10-68
rs583791	11	60179779	C/T	Knight ADRC	0.37	2.11×10-19
				ADNI	0.34	4.23×10-12
				ACE	0.32	1.09×10-6
				Barcelona-1	0.29	7.88×10-3
				DIAN	0.2	4.92×10-2
				PPMI	0.26	2.11×10-8
				Stanford	0.26	1.89×10-2
				VMAP	0.47	8.70×10-5
				Meta	0.32	3.44×10-49
rs6591561	11	60302703	G/A	Knight ADRC	-0.3	5.02×10-11
				ADNI	-0.31	2.05×10-8
				ACE	-0.24	2.33×10-4
				Barcelona-1	-0.22	5.22×10-2
				DIAN	-0.16	1.92×10-1
				PPMI	-0.29	3.39×10-9
				Stanford	-0.26	3.48×10-2
				VMAP	-0.12	3.70×10-1
				Meta	-0.27	8.98×10-31
rs10897026	11	60309287	G/C	Knight ADRC	-0.3	2.03×10-11
				ADNI	-0.3	4.67×10-8
				ACE	-0.24	1.66×10-4
				Barcelona-1	-0.24	3.18×10-2
				DIAN	-0.15	2.06×10-1
				PPMI	-0.3	1.44×10-9
				Stanford	-0.26	3.48×10-2
				VMAP	-0.12	3.70×10-1
				Meta	-0.28	1.76×10-31
rs11666329	19	44851039	A/G	Knight ADRC	-0.07	8.57×10-2
				ADNI	-0.18	2.62×10-4
				ACE	-0.16	1.14×10-2
				Barcelona-1	-0.08	4.35×10-1
				DIAN	-0.1	3.86×10-1
				PPMI	-0.14	3.21×10-3
				Stanford	-0.1	3.54×10-1
				VMAP	-0.23	5.40×10-2
				Meta	-0.13	7.50×10-9
SNP references single-nucleotide polymorphism and rsID denotes Reference SNP cluster ID (rsID), according to dbSNP build 155.
Effect allele is the allele that the whose effects in relation to CSF sTREM2 are being estimated.
Other allele is the alternative allele present in the samples.
β = effect estimated
P = two-sided raw P values

## Sheet: TS2
Table S2. association results of CSF sTREM2 in Joint (with VMAP), Meta (with VMAP), and Meta (No VMAP)
SNP (rsID)	chr	pos	Joint (with VMAP)			Meta (with VMAP)					Meta (No VMAP)
			β	P		β	P	I2	HetPVal		β	P	I2	HetPVal
rs73823326	3	30172934	-0.282	3.86×10-9		-0.28	4.87×10-9	4.23	7.53×10-1		-0.279	7.44×10-9	0	6.5×10-1
rs142232675	6	41161395	-1.843	2.71×10-10		-1.836	3.77×10-10	3.4	6.39×10-1		-1.836	3.77×10-10	0	6.39×10-1
rs143332484	6	41161469	-0.55	6.02×10-7		-0.549	1.02×10-6	10.63	1.00×10-1		-0.549	1.02×10-6	43.6	1.00×10-1
rs75932628	6	41161514	-1.349	7.16×10-19		-1.365	7.75×10-20	3.85	5.72×10-1		-1.365	7.75×10-20	0	5.72×10-1
rs72918674	11	60177107	0.376	4.29×10-62		0.382	3.22×10-68	7.61	3.69×10-1		0.377	2.82×10-64	2.5	4.07×10-1
rs583791	11	60179779	0.313	3.40×10-44		0.322	3.44×10-49	7.18	4.10×10-1		0.316	5.78×10-46	0	4.85×10-1
rs6591561	11	60302703	-0.278	1.43×10-30		-0.274	8.98×10-31	3.89	7.92×10-1		-0.279	6.06×10-31	0	8.9×10-1
rs10897026	11	60309287	-0.28	2.98×10-31		-0.276	1.76×10-31	4	7.79×10-1		-0.281	1.17×10-31	0	8.82×10-1
rs11666329	19	44851039	-0.126	2.52×10-8		-0.13	7.50×10-9	4.24	7.51×10-1		-0.126	3.57×10-8	0	7.45×10-1
SNP references single-nucleotide polymorphism and rsID denotes Reference SNP cluster ID (rsID), according to dbSNP build 155.
β = effect estimated
P = two-sided raw P values
I2 = heterogeneity statistic
HetPVal = P-value for heterogeneity

## Sheet: TS3
Table S3. Genetic regulation of the four index variants based on six GWAS analyses
SNP (rsID)	Model	β	SE	P	P_difference vs Main Model
rs73823326 chr3:30172934:A:T	Main Model	-0.28	0.05	3.86×10-9	NA
	1	-0.32	0.06	2.68×10-7	6.09×10-1
	2	-0.35	0.07	6.37×10-7	4.16×10-1
	3	-0.33	0.07	1.46×10-6	5.61×10-1
	4	-0.36	0.1	5.86×10-4	4.74×10-1
	5	-0.27	0.05	1.23×10-8	8.88×10-1
rs12664332 chr6:40936291:G:A	Main Model	-1.39	0.15	2.25×10-20	NA
	1	-1.49	0.19	9.36×10-15	6.8×10-1
	2	-1.71	0.21	1.69×10-15	2.15×10-1
	3	-1.36	0.2	2.21×10-11	9.04×10-1
	4	-1.53	0.26	5.36×10-9	6.41×10-1
	5	-1.38	0.15	5.88×10-20	9.62×10-1
rs72918674 chr11:60177107:C:T	Main Model	0.38	0.02	4.29×10-62	NA
	1	0.36	0.03	5.54×10-38	5.79×10-1
	2	0.38	0.03	2.65×10-34	1.00×10-0
	3	0.37	0.03	3.77×10-33	7.82×10-1
	4	0.39	0.05	3.30×10-17	8.53×10-1
	5	0.38	0.02	4.27×10-61	1.00×10-0
rs11666329 chr19:44851039:A:G	Main Model	-0.13	0.02	2.52×10-8	NA
	1	-0.14	0.03	1.95×10-6	7.82×10-1
	2	-0.11	0.03	4.87×10-4	5.79×10-1
	3	-0.12	0.03	2.31×10-4	7.82×10-1
	4	-0.12	0.05	1.40×10-2	8.53×10-1
	5	-0.13	0.02	1.85×10-8	1.00×10-0
SNP references single-nucleotide polymorphism and rsID denotes Reference SNP cluster ID (rsID), according to dbSNP build 155.
Model: Main Model used in our analyses without adjusting disease status; 1) GWAS adjusted for AD status (n=1,972); 2) GWAS adjusted for AT classification (n=1,600); 3) GWAS adjusted for clinical dementia rating (CDR) (n=1,639); 4) GWAS only using biomarker negative (A-T-) individuals (n=841); 5) GWAS only using biomarker positive (A+T+) individuals (n=759).
β = effect estimated
SE = Standard Error
P = two-sided raw P values
P_difference vs Main Model = P values for the difference between the model and the main model

## Sheet: TS4
Table S4. Association of sTREM2 in CSF and plasma at four loci
SNP (rsID)	ID	CSF						Plasma
		EAF	N	β	SE	P		EAF	N	β	SE	P
rs73823326	chr3:30172934:A:T	0.06	3350	-0.282	0.048	3.86×10-9		0.048	35351	0.006	0.018	7.65×10-1
rs12664332	chr6:40936291:G:A	0.006	3111	-1.387	0.149	2.25×10-20		0.007	35370	-1.633	0.048	1.54×10-250
rs72918674	chr11:60177107:C:T	0.398	3350	0.376	0.022	4.29×10-62		0.43	35370	0.42	0.006	1.64×10-311
rs11666329	chr19:44851039:A:G	0.496	3350	-0.126	0.023	2.52×10-8		0.491	35357	0.011	0.008	1.69×10-1
SNP references single-nucleotide polymorphism and rsID denotes Reference SNP cluster ID (rsID), according to dbSNP build 155.
ID in the format of chr:pos:A1:A2
EAF indicated effect allele frequency
β = effect estimated
SE = Standard Error
P = two-sided raw P values

## Sheet: TS5
Table S5. Summary of association results in the European individuals (EUR) and non-European (nonEUR) individuals (P<5e-8 in EUR)
SNP (rsID)	Chr	POS	Effect/Other	SYMBOL	Consequence	Amino_acids	Amino_acids_alleles			EUR						nonEUR						Meta						eQTL	sQTL
								CADD_Effect	REVEL_score	EAF	N	β	SE	P		EAF	N	β	SE	P		EAF	N	β	SE	P
rs73823314	3	30161841	A/C	-	regulatory_region_variant	NA		A:1.020;T:1.353	NA	0.0541629	3350	-0.276785	0.0495652	2.53567e-08		0.072	250	0.0230685	0.16555	0.8893		0.0554013	3600	-0.2521	0.0475	1.098e-07
rs73823316	3	30163366	G/A	-	regulatory_region_variant	NA		G:13.95	NA	0.0571471	3350	-0.27912	0.0488322	1.18765e-08		0.056	250	0.0053953	0.183863	0.976616		0.0570675	3600	-0.2604	0.0472	3.451e-08
rs7622984	3	30166844	A/T	-	intergenic_variant	NA		A:2.224	NA	0.055655	3350	-0.277704	0.0491237	1.70833e-08		0.072	250	0.0108357	0.160652	0.946284		0.0567898	3600	-0.253	0.047	7.19e-08
rs73823326	3	30172934	T/A	-	intergenic_variant	NA		T:6.462	NA	0.0595345	3350	-0.281955	0.0477425	3.86416e-09		0.058	250	0.0460382	0.180986	0.799435		0.0594279	3600	-0.2606	0.0462	1.647e-08
rs192675224	6	40738627	A/G			NA		A:1.295	NA	0.00504229	3073	-0.94995	0.166014	1.15423e-08		0.00226244	221	NA	NA	NA		0.00504229	3073	-0.94995	0.166014	1.15423e-08
rs150085726	6	40761805	A/G			NA		A:2.162	NA	0.00487964	3073	-0.987595	0.168758	5.36942e-09		0.00226244	221	NA	NA	NA		0.00487964	3073	-0.987595	0.168758	5.36942e-09
rs77579690	6	40858651	A/G	-	intergenic_variant	NA		A:0.558	NA	0.00546272	3111	-1.35201	0.157529	1.44666e-17		0.00452489	221	NA	NA	NA		0.00546272	3111	-1.35201	0.157529	1.44666e-17
rs143202663	6	40897501	C/T	-	regulatory_region_variant	NA		C:8.489	NA	0.00544154	3215	-1.30685	0.155309	5.8734e-17		0.00411523	243	NA	NA	NA		0.00544154	3215	-1.30685	0.155309	5.8734e-17
rs12664332	6	40936291	A/G	-	regulatory_region_variant	NA		A:2.369	NA	0.0061054	3111	-1.38703	0.148904	2.25265e-20		0.00452489	221	NA	NA	NA		0.0061054	3111	-1.38703	0.148904	2.25265e-20
rs145342536	6	40944149	A/T	-	intergenic_variant	NA		A:0.506	NA	0.00606343	3215	-1.34555	0.147033	9.78146e-20		0.00411523	243	NA	NA	NA		0.00606343	3215	-1.34555	0.147033	9.78146e-20
rs187370608	6	40974457	A/G	-	intergenic_variant	NA		A:3.859	NA	0.0061054	3111	-1.37709	0.149015	4.41009e-20		0.00452489	221	NA	NA	NA		0.0061054	3111	-1.37709	0.149015	4.41009e-20
rs142232675	6	41161395	T/C	TREM2	missense_variant	p.D87N		T:21.8	0.2	0.003	2890	-1.843	0.291	2.71e-10		0	203	NA	NA	NA		0.003	2890	-1.843	0.291	2.71e-10
rs75932628	6	41161514	T/C	TREM2	missense_variant	p.R47H		A:22.6;T:26.1	0.244;0.335	0.00594473	3111	-1.34912	0.151076	7.15619e-19		0.00452489	221	NA	NA	NA		0.00594473	3111	-1.34912	0.151076	7.15619e-19
rs143332484*	6	41161469	T/C	TREM2	missense_variant	p.R62H		T:9.763	0.039	0.011	3215	-0.55	0.11	6.02e-07		0.004	239	NA	NA	NA		0.011	3215	-0.55	0.11	6.02e-07
rs663925	11	60048044	G/A	OOSP2	3_prime_UTR_variant	NA		G:5.546;T:5.064	NA	0.374515	3350	0.181491	0.023176	6.45934e-15		0.285141	249	0.067935	0.0943604	0.472291		0.368333	3599	0.175	0.0225	7.445e-15		Testis MS4A3: 1.1e-13; Colon MS4A2: 5.9e-6	Testis OOSP2: 5.1e-6
rs1151102	11	60048167	G/A	OOSP2	downstream_gene_variant	NA		G:1.118	NA	0.374366	3350	0.181991	0.0231877	5.62844e-15		0.302	250	0.11375	0.0903782	0.209458		0.369342	3600	0.1778	0.0225	2.469e-15		Testis MS4A3: 5.8e-13; Colon MS4A2: 2.8e-5	Testis OOSP2: 6.6e-6
rs1286383	11	60048528	C/G	OOSP2	500B Downstream Variant	NA		G:1.800	NA	0.411221	3350	-0.131609	0.0230117	1.16476e-08		0.285141	249	-0.101567	0.090138	0.261013		0.4025	3599	-0.1298	0.0223	5.877e-09		Testis MS4A3: 6.8e-5
rs1286277	11	60050712	G/A			NA		A:0.758;C:0.635;T:0.599	NA	0.393912	3350	-0.129199	0.023318	3.24699e-08		0.43	250	0.0232148	0.087999	0.792166		0.396418	3600	-0.1192	0.0225	1.234e-07
rs1286278	11	60050874	C/T			NA		NA	NA	0.390928	3350	-0.12882	0.0233374	3.65179e-08		0.43	250	0.00415208	0.0871559	0.962045		0.393641	3600	-0.1199	0.0225	1.039e-07
rs12226814	11	60051010	A/C			NA		C:2.039;G:2.312;T:1.923	NA	0.376902	3350	-0.136122	0.0233975	6.52795e-09		0.422	250	0.0839576	0.0866324	0.333506		0.380033	3600	-0.1212	0.0226	8.145e-08
rs71036553	11	60054428	T/TTTG	MS4A3	upstream_gene_variant	NA		TTGTT:0.824	NA	0.373918	3350	-0.147393	0.0234066	3.4316e-10		0.419679	249	0.0749891	0.0862004	0.385249		0.377083	3599	-0.1321	0.0226	4.944e-09
rs509968	11	60055662	G/A	MS4A3	upstream_gene_variant	NA		G:6.662	NA	0.358102	3350	0.188357	0.0234374	1.27138e-15		0.316	250	0.188645	0.0893343	0.0357986		0.355179	3600	0.1884	0.0227	9.619e-17		Testis MS4A3: 1.3e-12; Colon MS4A2: 2.8e-5	Testis OOSP2: 1.3e-5
rs571760	11	60057053	G/A	MS4A3	intron_variant	NA		A:3.240;C:2.827	NA	0.433005	3350	-0.161423	0.022815	1.81082e-12		0.424	250	0.00884156	0.0837265	0.915992		0.43238	3600	-0.1497	0.022	1.056e-11
rs1290429	11	60058642	T/C	MS4A3	intron_variant	NA		A:2.506;C:3.029;G:2.683	NA	0.418979	3350	-0.165957	0.0229054	5.33743e-13		0.388	250	-0.0230757	0.0814129	0.777095		0.416829	3600	-0.1555	0.022	1.773e-12
rs1286288	11	60058902	T/C	MS4A3	intron_variant	NA		A:0.554;C:0.700	NA	0.419576	3350	-0.167022	0.0229217	3.95119e-13		0.406	250	0.0076372	0.0811098	0.925065		0.418634	3600	-0.1541	0.0221	2.82e-12
rs1286289	11	60059204	A/T	MS4A3	intron_variant	NA		A:1.472;C:1.831	NA	0.305282	3350	0.283212	0.0240482	2.14464e-31		0.322	250	0.107805	0.0838394	0.199792		0.306443	3600	0.2699	0.0231	1.713e-31		Testis MS4A3: 1.3e-8; Colon MS4A2: 7.3e-; Blood MS4A6A: 1.7e-6; Adipose MS4A2: 5.4e-5	Testis MS4A6E: 1.3e-5; Testis OOSP2: 8.8e-6
rs507035	11	60062205	G/C	MS4A3	intron_variant	NA		A:1.863;C:1.582;T:1.496	NA	0.40764	3350	-0.147322	0.0230945	2.02774e-10		0.35	250	-0.0832746	0.0812969	0.306762		0.403638	3600	-0.1425	0.0222	1.397e-10		Testis MS4A3: 1.2e-4; Blood MS4A4A 1.4e-4
rs506846	11	60062268	A/G	MS4A3	intron_variant	NA		C:4.514;G:4.847	NA	0.387645	3350	-0.164461	0.0232156	1.7013e-12		0.432	250	-0.0646585	0.0806409	0.423495		0.390725	3600	-0.1568	0.0223	2.074e-12		Testis MS4A3: 1.5e-4; Blood MS4A4A 9.4e-6
rs506053	11	60062331	C/T	MS4A3	intron_variant	NA		A:0.387;G:0.422;T:0.520	NA	0.40764	3350	-0.147369	0.0230676	1.9072e-10		0.334	250	-0.0845153	0.0808919	0.29722		0.402527	3600	-0.1426	0.0222	1.275e-10		Testis MS4A3: 7.7e-5; Blood MS4A4A 1.8e-5
rs481950	11	60062630	A/G	MS4A3	intron_variant	NA		G:0.145;T:0.121	NA	0.410176	3350	-0.153986	0.0230801	2.94886e-11		0.48	250	-0.0413728	0.083956	0.622632		0.415024	3600	-0.1461	0.0223	5.246e-11		Testis MS4A3: 1.6e-5; Blood MS4A4A 8.3e-5
rs533855	11	60062725	T/C	MS4A3	intron_variant	NA		A:1.850;C:2.336;G:2.046	NA	0.385855	3350	-0.148475	0.0232866	2.06888e-10		0.356	250	-0.0465167	0.0819812	0.570993		0.383782	3600	-0.1409	0.0224	3.208e-10
rs479240	11	60062897	T/G	MS4A3	intron_variant	NA		C:5.104;G:4.747	NA	0.447926	3350	-0.160948	0.022794	2.00467e-12		0.52	250	-0.0331041	0.0848327	0.696731		0.45293	3600	-0.1523	0.022	4.505e-12		Testis MS4A3: 1.4e-4
rs1286171	11	60063985	G/A	MS4A3	intron_variant	NA		G:10.98	NA	0.279469	3350	0.297408	0.0247832	1.64539e-32		0.244	250	0.168049	0.0929094	0.0718024		0.277006	3600	0.2888	0.0239	1.694e-33		Testis MS4A3: 4.9e-11; Colon MS4A2: 5.6e-7	Blood Ms4A6A: 1.0e-6; Testis MS4A4E: 1.6e-6
rs1151065	11	60064243	A/C	MS4A3	intron_variant	NA		A:10.30	NA	0.279469	3350	0.296295	0.0247941	2.94008e-32		0.26	250	0.169775	0.0932838	0.0700669		0.278117	3600	0.2879	0.024	2.902e-33		Testis MS4A3: 1.3e-10; Colon MS4A2: 3.9e-7	Blood Ms4A6A: 5.9e-7; Testis MS4A6E: 1.3e-6
rs1286170	11	60064457	A/G	MS4A3	intron_variant	NA		A:0.721	NA	0.338108	3350	0.253772	0.0237039	2.55185e-26		0.326	250	0.213589	0.0833846	0.0110644		0.337267	3600	0.2508	0.0228	3.893e-28		Testis MS4A3: 2.6e-9; Colon MS4A2: 2.6e-5	Testis MS4A6E: 9.5e-7; Blood MS4A6A: 1.3e-6
rs35768985	11	60064475	C/CAGA	MS4A3	intron_variant	NA		AGAAGA:3.519	NA	0.38675	3350	-0.147314	0.0233366	3.10763e-10		0.336	250	-0.0889109	0.0815609	0.276807		0.383227	3600	-0.1429	0.0224	1.904e-10
rs1286169	11	60064873	G/T	MS4A3	intron_variant	NA		C:1.329;G:1.145	NA	0.27917	3350	0.296912	0.0248057	2.35253e-32		0.282	250	0.189655	0.0865033	0.0293534		0.279367	3600	0.2888	0.0238	9.334e-34		Testis MS4A3: 5.5e-10; Colon MS4A2: 3.8e-5	Testis MS4A6E: 1.0e-6; Blood MS4A6A: 2.5e-6
rs501697	11	60065650	A/T	MS4A3	intron_variant	NA		A:0.108;G:0.117	NA	0.27917	3350	0.296912	0.0248057	2.35253e-32		0.28	250	0.194154	0.0864508	0.0256693		0.279228	3600	0.2891	0.0238	7.818e-34		Testis MS4A3: 3.0e-10
rs579721	11	60066845	A/G	MS4A3	intron_variant	NA		A:0.168	NA	0.278872	3350	0.296965	0.0248061	2.29931e-32		0.244	250	0.174986	0.0946166	0.065685		0.276451	3600	0.2891	0.024	1.961e-33		Testis MS4A3: 4.9e-11
rs1296390	11	60067348	A/G	MS4A3	intron_variant	NA		A:3.266	NA	0.278872	3350	0.296965	0.0248061	2.29931e-32		0.276	250	0.228923	0.0877584	0.00969092		0.278673	3600	0.2919	0.0239	2.16e-34		Testis MS4A3: 5.5e-11
rs3016834	11	60067769	T/C	MS4A3	intron_variant	NA		T:3.785	NA	0.278872	3350	0.296965	0.0248061	2.29931e-32		0.276	250	0.228923	0.0877584	0.00969092		0.278673	3600	0.2919	0.0239	2.16e-34		Testis MS4A3: 3.0e-10
rs3016835	11	60067983	T/C	MS4A3	intron_variant	NA		A:3.637;G:3.840;T:4.333	NA	0.278872	3350	0.296965	0.0248061	2.29931e-32		0.276	250	0.228923	0.0877584	0.00969092		0.278673	3600	0.2919	0.0239	2.16e-34		Testis MS4A3: 3.0e-10
rs3016836	11	60068326	A/G	MS4A3	intron_variant	NA		A:1.381;C:1.161	NA	0.278275	3350	0.29536	0.0248251	5.38529e-32		0.232	250	0.246952	0.0973311	0.0118384		0.275062	3600	0.2924	0.0241	5.356e-34		Testis MS4A3: 5.6e-11
rs1151103	11	60068918	A/T	MS4A3	intron_variant	NA		A:3.610	NA	0.276932	3350	0.294029	0.0248004	8.70387e-32		0.2	250	0.292727	0.106031	0.00623386		0.271591	3600	0.294	0.0241	4.328e-34		Testis MS4A3: 6.1e-10
rs528823	11	60069624	T/C	MS4A3	synonymous_variant	NA		T:5.936	NA	0.279021	3350	0.297365	0.0247855	1.70091e-32		0.278	250	0.207102	0.087016	0.0181303		0.27895	3600	0.2906	0.0238	3.489e-34		Testis MS4A3: 3.0e-10
rs474951	11	60071148	G/T	MS4A3	downstream_gene_variant	NA		C:3.984;G:3.616	NA	0.27932	3350	0.297753	0.0247867	1.42873e-32		0.28	250	0.194154	0.0864508	0.0256693		0.279367	3600	0.2899	0.0238	4.697e-34		Testis MS4A3: 5.5e-10
rs536531	11	60071888	T/C	MS4A3	downstream_gene_variant	NA		T:2.627	NA	0.277081	3350	0.294434	0.02478	6.44908e-32		0.2	250	0.292727	0.106031	0.00623386		0.27173	3600	0.2943	0.0241	3.169e-34		Testis MS4A3: 6.1e-10
rs539360	11	60072209	A/C	MS4A3	downstream_gene_variant	NA		A:0.243	NA	0.27917	3350	0.298297	0.0247836	1.08873e-32		0.278	250	0.207102	0.087016	0.0181303		0.279089	3600	0.2915	0.0238	2.212e-34		Testis MS4A3: 3.0e-10
rs1286183	11	60072801	C/G	MS4A3	downstream_gene_variant	NA		G:4.754;T:5.233	NA	0.409878	3350	-0.152044	0.0231114	5.491e-11		0.394	250	-0.0632244	0.0827585	0.445676		0.408775	3600	-0.1456	0.0223	6.079e-11
rs555843	11	60073365	G/A	MS4A3	downstream_gene_variant	NA		A:3.746;C:3.318;T:3.178	NA	0.413608	3350	-0.149018	0.023084	1.23566e-10		0.368	250	-0.0429858	0.0824711	0.602716		0.410442	3600	-0.1413	0.0222	2.057e-10
rs12800850	11	60073415	T/G	MS4A3	downstream_gene_variant	NA		A:4.030;T:3.458	NA	0.0853477	3350	-0.227553	0.0397332	1.11304e-08		0.06	250	-0.123515	0.175785	0.482988		0.0835879	3600	-0.2225	0.0388	9.411e-09
rs556693	11	60073450	A/G	MS4A3	downstream_gene_variant	NA		C:3.516;G:3.864;T:3.359	NA	0.41316	3350	-0.148953	0.0230998	1.29518e-10		0.37	250	-0.0328181	0.0821569	0.689929		0.410164	3600	-0.1404	0.0222	2.69e-10
rs556737	11	60073461	T/C	MS4A3	downstream_gene_variant	NA		C:4.187;G:3.819	NA	0.412563	3350	-0.148159	0.0231081	1.6439e-10		0.368	250	-0.023669	0.0820404	0.773222		0.40947	3600	-0.139	0.0222	4.114e-10
rs558397	11	60073610	T/C	MS4A3	downstream_gene_variant	NA		A:3.574;C:4.141;G:3.773	NA	0.410922	3350	-0.152693	0.0231157	4.59272e-11		0.428	250	-0.0795897	0.0801716	0.321884		0.412108	3600	-0.1471	0.0222	3.542e-11
rs560207	11	60073796	A/G	MS4A3	downstream_gene_variant	NA		G:4.088;T:3.583	NA	0.410773	3350	-0.146173	0.0230799	2.72114e-10		0.35	250	-0.0893506	0.0817764	0.275709		0.406554	3600	-0.142	0.0222	1.637e-10
rs560238	11	60073806	A/G	MS4A3	downstream_gene_variant	NA		A:0.615;T:0.483	NA	0.277628	3347	0.293388	0.0247992	1.16312e-31		0.204	250	0.26009	0.10182	0.0112855		0.272513	3597	0.2915	0.0241	1.069e-33		Testis MS4A3: 6.1e-10
rs562169	11	60074816	G/A	MS4A3	downstream_gene_variant	NA		A:3.039;C:2.637;T:2.511	NA	0.412862	3350	-0.146067	0.0230198	2.52096e-10		0.372	250	-0.0557963	0.0825082	0.499564		0.410025	3600	-0.1395	0.0222	3.102e-10
rs74496838	11	60075194	T/C	MS4A3	downstream_gene_variant	NA		T:9.790	NA	0.0828111	3350	0.252042	0.0410052	8.85727e-10		0.0421687	249	0.0113056	0.221959	0.959421		0.08	3599	0.2441	0.0403	1.417e-09			Adipose <S4A4A: 7.4e-8
rs525828	11	60076542	T/A	-	upstream_gene_variant	NA		T:1.515	NA	0.27917	3350	0.297078	0.0247868	1.95862e-32		0.281124	249	0.190488	0.0872498	0.030038		0.279306	3599	0.2891	0.0238	7.715e-34		Testis MS4A3: 5.5e-10
rs501945	11	60076769	C/G	-	upstream_gene_variant	NA		C:1.754;T:1.661	NA	0.27917	3350	0.297078	0.0247868	1.95862e-32		0.244	250	0.174986	0.0946166	0.065685		0.276729	3600	0.2892	0.024	1.661e-33		Testis MS4A3: 5.5e-10
rs498100	11	60077227	A/G	-	upstream_gene_variant	NA		A:2.948;C:2.553	NA	0.057744	3350	0.299926	0.0485867	7.50961e-10		0.028	250	0.596657	0.243907	0.0151891		0.055679	3600	0.3113	0.0477	6.491e-11
rs573122	11	60077446	A/G	-	non_coding_transcript_exon_variant	NA		C:5.615;G:5.643;T:6.278	NA	0.40943	3350	-0.150391	0.0231142	8.85067e-11		0.37	250	-0.0521582	0.0828484	0.529609		0.406693	3600	-0.1433	0.0223	1.224e-10
rs471457	11	60077758	A/G	-	intron_variant,non_coding_transcript_variant	NA		A:2.272;C:1.943	NA	0.27917	3350	0.297961	0.024781	1.2549e-32		0.284	250	0.205932	0.0863093	0.0178479		0.279506	3600	0.291	0.0238	2.576e-34		Testis MS4A3: 1.3e-9
rs568480	11	60077960	C/T	-	intron_variant,non_coding_transcript_variant	NA		G:1.016;T:1.243	NA	0.412265	3350	-0.147105	0.0230444	1.97054e-10		0.352	250	-0.0987584	0.0820848	0.23017		0.408081	3600	-0.1436	0.0222	9.727e-11
rs579875	11	60077983	G/C	-	intron_variant,non_coding_transcript_variant	NA		A:0.731;C:0.612;T:0.577	NA	0.413011	3350	-0.150019	0.0230338	8.47875e-11		0.392	250	-0.0507637	0.0820625	0.536796		0.411552	3600	-0.1428	0.0222	1.212e-10
rs543695	11	60078356	A/C	-	non_coding_transcript_exon_variant	NA		A:8.995	NA	0.312892	3350	0.265581	0.0240081	5.85453e-28		0.312	250	0.220263	0.084749	0.00995677		0.31283	3600	0.2622	0.0231	7.273e-30		Testis MS4A3: 9.5e-11
rs549680	11	60079021	G/A	-	downstream_gene_variant	NA		G:10.74	NA	0.277231	3350	0.29579	0.0247758	3.35784e-32		0.2	250	0.327636	0.104128	0.00187187		0.271869	3600	0.2975	0.0241	5.33e-35		Testis MS4A3: 6.1e-10
rs549651	11	60079031	C/G	-	downstream_gene_variant	NA		C:7.524	NA	0.27917	3350	0.298728	0.0247814	8.78283e-33		0.246	250	0.184692	0.0933225	0.0490063		0.276868	3600	0.2912	0.024	5.159e-34		Testis MS4A3: 4.9e-11
rs547110	11	60079245	G/T	-	downstream_gene_variant	NA		C:2.045;T:1.940	NA	0.409728	3350	-0.151283	0.0231198	6.93704e-11		0.369478	249	-0.047062	0.082612	0.569459		0.406944	3599	-0.1437	0.0223	1.083e-10
rs1151104	11	60080332	A/T	-	downstream_gene_variant	NA		A:5.256;C:5.790	NA	0.27932	3350	0.299311	0.0247813	6.67622e-33		0.246	250	0.184692	0.0933225	0.0490063		0.277006	3600	0.2918	0.024	3.902e-34		Testis MS4A3: 4.9e-11
rs1151105	11	60080759	T/C	-	downstream_gene_variant	NA		A:0.440;T:0.591	NA	0.31319	3350	0.266787	0.0240106	3.45036e-28		0.314	250	0.214345	0.0846953	0.0120525		0.313246	3600	0.2629	0.0231	5.247e-30		Testis MS4A3: 9.5e-11
rs1286162	11	60080844	G/T	-	downstream_gene_variant	NA		A:5.701;G:5.886	NA	0.27917	3350	0.299604	0.02478	5.77458e-33		0.246	250	0.184692	0.0933225	0.0490063		0.276868	3600	0.292	0.024	3.366e-34		Testis MS4A3: 4.9e-11
rs1151106	11	60081571	G/A	-	downstream_gene_variant	NA		A:1.091	NA	0.412563	3350	-0.146895	0.0230683	2.18051e-10		0.372	250	-0.0630826	0.0822353	0.443813		0.409747	3600	-0.1408	0.0222	2.322e-10
rs1151107	11	60081852	G/A	-	downstream_gene_variant	NA		A:3.050;C:2.647	NA	0.412862	3350	-0.147562	0.0230596	1.78145e-10		0.395582	249	-0.0394991	0.0827364	0.633528		0.411667	3599	-0.1398	0.0222	3.126e-10
rs533564	11	60082374	A/G	-	downstream_gene_variant	NA		G:3.021;T:2.553	NA	0.409579	3350	-0.148033	0.0231179	1.73323e-10		0.389558	249	-0.047522	0.0821986	0.563742		0.408194	3599	-0.1407	0.0223	2.603e-10
rs558365	11	60082833	G/A	-	downstream_gene_variant	NA		A:1.352	NA	0.412116	3350	-0.143818	0.0230843	5.2458e-10		0.369478	249	-0.047062	0.082612	0.569459		0.409167	3599	-0.1368	0.0222	7.575e-10
rs565671	11	60083624	T/C	MS4A2	upstream_gene_variant	NA		A:2.200;C:2.685	NA	0.409579	3350	-0.148033	0.0231179	1.73323e-10		0.392	250	-0.0507637	0.0820625	0.536796		0.408359	3600	-0.1409	0.0223	2.432e-10
rs1786139	11	60084040	A/G	MS4A2	upstream_gene_variant	NA		C:2.561;G:2.879;T:2.424	NA	0.409728	3350	-0.147716	0.0231087	1.86277e-10		0.388	250	-0.0402131	0.0824074	0.626031		0.40822	3600	-0.1399	0.0223	3.246e-10
rs558788	11	60084605	G/T	MS4A2	upstream_gene_variant	NA		G:7.714	NA	0.279469	3350	0.295623	0.0247763	3.63979e-32		0.244	250	0.174986	0.0946166	0.065685		0.277006	3600	0.2879	0.024	3.111e-33		Testis MS4A3: 4.9e-11
rs558678	11	60084640	G/T	MS4A2	upstream_gene_variant	NA		G:2.889	NA	0.277529	3350	0.292686	0.0247703	1.37158e-31		0.198	250	0.322121	0.106369	0.00274101		0.272008	3600	0.2942	0.0241	3.308e-34		Testis MS4A3: 6.1e-10
rs554311	11	60085096	T/C	MS4A2	upstream_gene_variant	NA		T:1.227	NA	0.279021	3350	0.288162	0.0247582	1.02086e-30		0.242	250	0.179944	0.0973378	0.065796		0.276451	3600	0.2816	0.024	8.374e-32		Testis MS4A3: 3.5e-9
rs513986	11	60085380	T/C	MS4A2	upstream_gene_variant	NA		C:2.386;G:2.090	NA	0.409281	3350	-0.146451	0.0231273	2.73782e-10		0.374	250	-0.0320318	0.0829407	0.699706		0.406831	3600	-0.1382	0.0223	5.525e-10
rs1286165	11	60085537	G/A	MS4A2	upstream_gene_variant	NA		A:1.020;C:0.856;T:0.808	NA	0.40943	3350	-0.147704	0.0231131	1.88406e-10		0.394	250	-0.0321288	0.0826413	0.697804		0.408359	3600	-0.1393	0.0223	3.874e-10
rs2847659	11	60086379	G/A	MS4A2	upstream_gene_variant	NA		A:0.051;C:0.042	NA	0.408684	3350	-0.144487	0.0231108	4.56957e-10		0.358	250	-0.0751881	0.0824389	0.362704		0.405165	3600	-0.1394	0.0223	3.703e-10
rs2583477	11	60086382	C/T	MS4A2	upstream_gene_variant	NA		G:3.928;T:4.421	NA	0.448075	3350	-0.156243	0.0227985	8.57152e-12		0.528	250	-0.0479479	0.0872063	0.582978		0.453624	3600	-0.1493	0.0221	1.293e-11
rs524748	11	60087099	T/C	MS4A2	upstream_gene_variant	NA		A:0.362;C:0.461;G:0.394	NA	0.403312	3350	-0.149689	0.0231449	1.14264e-10		0.37	250	-0.0356974	0.0832317	0.668405		0.401	3600	-0.1415	0.0223	2.211e-10
rs573790	11	60087912	T/C	MS4A2	upstream_gene_variant	NA		C:2.981	NA	0.381379	3350	-0.175859	0.0230966	3.44016e-14		0.508	250	-0.148064	0.0794388	0.0636195		0.390169	3600	-0.1737	0.0222	4.814e-15			Testis MS4A6E: 2.9e-24
rs1441586	11	60088555	C/T	MS4A2	upstream_gene_variant	NA		A:0.981;C:1.235	NA	0.44151	3350	0.286294	0.0220441	1.17352e-37		0.412	250	0.181997	0.0787854	0.0217768		0.439461	3600	0.2787	0.0212	2.234e-39		Blood MS4A6A: 9.1e-13; Skin MS4A2: 3.5e-9	Blood MS4A6A: 1.4e-15; Blood MS4A6E: 6.6e-13
rs2583476	11	60090108	A/G	MS4A2	intron_variant	NA		A:0.006	NA	0.408154	3299	0.331269	0.0221205	4.32074e-49		0.214859	249	0.329557	0.100273	0.00117408		0.394589	3548	0.3312	0.0216	4.67e-53		Blood MS4A6A: 1.6e-11	Blood MS4A6A: 1.4e-15; Blood MS4A6E: 6.6e-13
rs2847663	11	60090563	G/C	MS4A2	intron_variant	NA		G:1.786	NA	0.415249	3350	0.334037	0.0219943	2.03257e-50		0.269076	249	0.196241	0.0876648	0.0261519		0.405139	3599	0.3259	0.0213	1.112e-52		Blood MS4A6A: 1.5e-10; Skin MS4A2: 4.5e-8	Blood MS4A6A: 2.9e-18; Testis MS4A6E: 1.8e-13
rs2847664	11	60091024	A/G	MS4A2	intron_variant	NA		A:1.230	NA	0.412095	3299	0.334148	0.0220716	4.27436e-50		0.208835	249	0.333023	0.100925	0.00112298		0.39783	3548	0.3341	0.0216	3.767e-54		Blood MS4A6A: 1.6e-10	Blood MS4A6A: 1.5e-20; Testis MS4A6E: 1.0e-13
rs556917	11	60091239	T/A	MS4A2	intron_variant	NA		C:0.229;T:0.210	NA	0.446583	3350	0.287891	0.022011	3.72132e-38		0.378	250	0.204222	0.0788547	0.0102174		0.441822	3600	0.2818	0.0212	2.504e-40		Blood MS4A6A: 6.0e-12; Skin MS4A2: 8.8e-9	Blood MS4A6A: 9.0e-17; Testis MS4A6E: 1.5e-13
rs2847666	11	60092103	G/A	MS4A2	intron_variant	NA		G:4.825	NA	0.406638	3299	0.330716	0.0220934	4.74466e-49		0.176707	249	0.361648	0.109436	0.00110432		0.390502	3548	0.3319	0.0217	5.053e-53		Blood MS4A6A: 4.4e-10	Blood MS4A6A: 1.7e-18; Testis MS4A6E: 4.5e-14
rs2847667	11	60092136	T/C	MS4A2	intron_variant	NA		T:0.342	NA	0.406638	3299	0.332707	0.0220972	1.38163e-49		0.176707	249	0.361648	0.109436	0.00110432		0.390502	3548	0.3338	0.0217	1.344e-53		Blood MS4A6A: 4.4e-10	Blood MS4A6A: 1.7e-18; Testis MS4A6E: 4.5e-14
rs502581	11	60092705	T/G	MS4A2	intron_variant	NA		A:5.716;C:5.311;T:5.175	NA	0.445389	3350	0.288195	0.0220187	3.31604e-38		0.342	250	0.27475	0.0830856	0.00109546		0.438212	3600	0.2873	0.0213	1.585e-41		Blood MS4A6A: 3.3e-12; Skin MS4A2: 1.8e-8	Blood MS4A6A: 4.9e-17; Testis MS4A6E: 3.0e-13
rs2583471	11	60094341	A/G	MS4A2	intron_variant	NA		A:1.330	NA	0.412398	3299	0.335259	0.0220935	2.58767e-50		0.212851	249	0.353429	0.101534	0.000598731		0.398393	3548	0.3361	0.0216	1.207e-54		Blood MS4A6A: 1.6e-10	Blood MS4A6A: 1.5e-20; Testis MS4A6E: 5.9e-14
rs2070970	11	60094510	T/C	MS4A2	intron_variant	NA		T:1.239	NA	0.412398	3299	0.335259	0.0220935	2.58767e-50		0.212851	249	0.353429	0.101534	0.000598731		0.398393	3548	0.3361	0.0216	1.207e-54		Blood MS4A6A: 1.6e-10	Blood MS4A6A: 1.5e-20; Testis MS4A6E: 5.9e-14
rs2847668	11	60094788	T/A	MS4A2	intron_variant	NA		T:3.945	NA	0.412398	3299	0.335259	0.0220935	2.58767e-50		0.212851	249	0.353429	0.101534	0.000598731		0.398393	3548	0.3361	0.0216	1.207e-54
rs1290426	11	60096806	C/G	MS4A2	3 Prime UTR Variant	NA		G:0.977;T:1.227	NA	0.352134	3350	-0.141505	0.0234807	1.85963e-09		0.248	250	-0.13064	0.103992	0.210306		0.344904	3600	-0.141	0.0229	7.501e-10		Blood MS4A4A: 1.9e-9	Blood MS4A6A: 2.1e-20; Testis MS4A6E: 6.8e-42; Adipose MS4A4A: 4.2e-8
rs2847655	11	60098198	C/T	MS4A2	3_prime_UTR_variant	NA		A:0.031;C:0.040	NA	0.408457	3299	0.333301	0.0220951	9.24845e-50		0.176707	249	0.384629	0.109206	0.000517125		0.392193	3548	0.3353	0.0217	4.47e-54		Blood MS4A6A: 1.7e-9	Blood MS4A6A: 3.7e-18; Testis MS4A6E: 7.2e-16
rs502419	11	60098702	A/G	MS4A2	downstream_gene_variant	NA		A:0.531	NA	0.445389	3350	0.288888	0.0220271	2.38066e-38		0.32	250	0.287437	0.0858522	0.000951339		0.436684	3600	0.2888	0.0213	9.625e-42		Blood MS4A6A: 4.5e-11	Blood MS4A6A: 7.6e-19; Testis MS4A6E: 1.3e-14
rs2855017	11	60098836	T/C	MS4A2	downstream_gene_variant	NA		G:1.374;T:1.668	NA	0.412398	3299	0.336235	0.0220879	1.30453e-50		0.212851	249	0.353429	0.101534	0.000598731		0.398393	3548	0.337	0.0216	5.789e-55		Blood MS4A6A: 4.0e-10	Blood MS4A6A: 5.7e-21; Testis MS4A6E: 4.0e-15
rs17528859	11	60099906	C/T	MS4A2	downstream_gene_variant	NA		C:3.027	NA	0.412398	3299	0.336683	0.0220572	7.20819e-51		0.206827	249	0.357816	0.102277	0.000562431		0.397971	3548	0.3376	0.0216	2.903e-55		Blood MS4A6A: 4.0e-10	Blood MS4A6A: 5.7e-21; Testis MS4A6E: 7.2e-15
rs574704	11	60100440	G/A	MS4A2	downstream_gene_variant	NA		G:1.494;T:1.221	NA	0.446434	3350	0.288364	0.0220245	3.14347e-38		0.342	250	0.265614	0.0840684	0.0017935		0.439184	3600	0.2869	0.0213	2.474e-41		Blood MS4A6A: 2.6e-11; Skin MS4A2: 4.2e-8	Blood MS4A6A: 2.3e-18; Testis MS4A6E: 2.7e-14
rs580817	11	60101617	G/A	MS4A2	downstream_gene_variant	NA		G:2.068	NA	0.446135	3350	0.289017	0.0220232	2.1486e-38		0.32	250	0.287437	0.0858522	0.000951339		0.437379	3600	0.2889	0.0213	8.641e-42		Blood MS4A6A: 4.5e-11	Blood MS4A6A: 7.6e-19; Testis MS4A6E: 1.3e-14
rs580064	11	60101646	C/T	MS4A2	downstream_gene_variant	NA		C:3.097	NA	0.4812	3350	0.238699	0.0219313	3.92538e-27		0.348	250	0.292575	0.0854602	0.00073222		0.471952	3600	0.242	0.0212	4.514e-30		Blood MS4A6A: 3.2e-10; Skin MS4A2: 4.8e-8	Blood MS4A6A: 3.8e-17; Testis MS4A6E: 2.9e-16
rs521952	11	60102723	C/A	MS4A2	downstream_gene_variant	NA		C:1.445;T:1.357	NA	0.447031	3350	0.287888	0.0220091	3.67413e-38		0.372	250	0.199115	0.081429	0.0152295		0.441822	3600	0.2818	0.0212	3.678e-40		Blood MS4A6A: 5.6e-12; Skin MS4A2: 2.1e-8	Blood MS4A6A: 7.0e-17; Testis MS4A6E: 2.3e-14
rs516478	11	60103315	A/G	MS4A2	downstream_gene_variant	NA		A:0.822;C:0.689	NA	0.446135	3350	0.289946	0.0220346	1.37777e-38		0.34	250	0.250136	0.084887	0.00354385		0.438767	3600	0.2874	0.0213	2.138e-41		Blood MS4A6A: 4.0e-11; Skin MS4A2: 6.4e-8	Blood MS4A6A: 3.3e-18; Testis MS4A6E: 2.7e-14
rs487997	11	60104131	C/T	-	intergenic_variant	NA		C:2.004	NA	0.446135	3350	0.288555	0.0220251	2.83181e-38		0.32	250	0.287437	0.0858522	0.000951339		0.437379	3600	0.2885	0.0213	1.156e-41		Blood MS4A6A: 4.5e-11	Blood MS4A6A: 7.6e-19; Testis MS4A6E: 1.3e-14
rs485333	11	60104389	C/G			NA		G:1.164;T:1.420	NA	0.351537	3350	-0.141953	0.02352	1.76016e-09		0.248	250	-0.13064	0.103992	0.210306		0.344349	3600	-0.1414	0.0229	7.099e-10		Adipose MS4A4A: 1.0e-9	Testis MS4A6E: 6.8e-42; Blood MS4A6A: 3.4e-10; Adipose MS4A4A: 1.3e-8
rs1813217	11	60105025	C/G	-	intergenic_variant	NA		C:1.146	NA	0.413156	3299	0.336241	0.022081	1.21339e-50		0.206827	249	0.357816	0.102277	0.000562431		0.398675	3548	0.3372	0.0216	5.078e-55		Blood MS4A6A: 4.0e-10	Blood MS4A6A: 5.7e-21; Testis MS4A6E: 7.2e-15
rs512495	11	60108563	G/A	-	regulatory_region_variant	NA		G:3.239	NA	0.446434	3350	0.288508	0.0220236	2.87716e-38		0.344	250	0.263748	0.0834074	0.00177781		0.439322	3600	0.2869	0.0213	2.251e-41		Blood MS4A6A: 2.6e-11; Skin MS4A2: 4.2e-8	Blood MS4A6A: 2.3e-18; Testis MS4A6E: 2.7e-14
rs555635	11	60109670	C/A	-	intergenic_variant	NA		C:0.711	NA	0.445688	3350	0.28874	0.022021	2.47391e-38		0.32	250	0.287437	0.0858522	0.000951339		0.436962	3600	0.2887	0.0213	1.002e-41		Blood MS4A6A: 4.5e-11	Blood MS4A6A: 7.6e-19; Testis MS4A6E: 1.3e-14
rs11230147	11	60109921	T/C	-	intergenic_variant	NA		T:0.520	NA	0.412852	3299	0.337138	0.0220966	7.92803e-51		0.212851	249	0.353429	0.101534	0.000598731		0.398816	3548	0.3379	0.0216	3.39e-55		Blood MS4A6A: 4.0e-10	Blood MS4A6A: 5.7e-21; Testis MS4A6E: 4.0e-15
rs514266	11	60110224	C/T	-	intergenic_variant	NA		C:4.571;G:4.207	NA	0.446434	3350	0.288269	0.0220265	3.36875e-38		0.342	250	0.265614	0.0840684	0.0017935		0.439184	3600	0.2868	0.0213	2.659e-41		Blood MS4A6A: 2.6e-11; Skin MS4A2: 4.2e-8	Blood MS4A6A: 2.3e-18; Testis MS4A6E: 2.7e-14
rs562028	11	60110377	A/C			NA		C:0.549;G:0.634	NA	0.352283	3350	-0.140184	0.0234517	2.50472e-09		0.246	250	-0.124794	0.104887	0.235359		0.344904	3600	-0.1395	0.0229	1.107e-09		Adipose MS4A4A: 1.0e-9	Testis MS4A6E: 6.8e-42; Blood MS4A6A: 3.4e-10; Adipose MS4A4A: 1.3e-8
rs4939311	11	60110494	T/C	-	intergenic_variant	NA		T:1.558	NA	0.413004	3299	0.336543	0.0220895	1.08576e-50		0.212851	249	0.353429	0.101534	0.000598731		0.398957	3548	0.3373	0.0216	4.754e-55		Blood MS4A6A: 4.0e-10	Blood MS4A6A: 5.7e-21; Testis MS4A6E: 4.0e-15
rs563803	11	60110528	A/G	-	intergenic_variant	NA		A:1.030;C:0.864	NA	0.446135	3350	0.288919	0.0220252	2.30447e-38		0.32	250	0.287437	0.0858522	0.000951339		0.437379	3600	0.2888	0.0213	9.308e-42		Blood MS4A6A: 4.5e-11	Blood MS4A6A: 7.6e-19; Testis MS4A6E: 1.3e-14
rs76232100	11	60112357	G/T	-	regulatory_region_variant	NA		G:7.269	NA	0.0422262	3350	0.329986	0.0559522	4.0569e-09		0.018	250	0.396418	0.302416	0.191227		0.0405443	3600	0.3322	0.055	1.563e-09
rs540170	11	60112565	T/C	-	regulatory_region_variant	NA		T:1.404	NA	0.445837	3350	0.288962	0.0220121	2.03991e-38		0.318	250	0.289853	0.0856951	0.000845019		0.436962	3600	0.289	0.0213	7.285e-42		Blood MS4A6A: 4.5e-11	Blood MS4A6A: 7.6e-19; Testis MS4A6E: 1.3e-14
rs74499484	11	60113659	A/G			NA		A:1.491	NA	0.0437183	3350	0.307971	0.0549271	2.22804e-08		0.014	250	0.112538	0.360044	0.754893		0.0416551	3600	0.3035	0.0543	2.272e-08
rs574695	11	60114051	C/G	-	regulatory_region_variant	NA		C:1.735	NA	0.446285	3350	0.288311	0.0220164	3.04962e-38		0.318	250	0.289853	0.0856951	0.000845019		0.437379	3600	0.2884	0.0213	1.113e-41		Blood MS4A6A: 4.5e-11	Blood MS4A6A: 7.6e-19; Testis MS4A6E: 1.3e-14
rs574798	11	60114088	G/A	-	regulatory_region_variant	NA		G:3.058	NA	0.446583	3350	0.28766	0.0220176	4.45686e-38		0.342	250	0.266013	0.0832551	0.0015943		0.439322	3600	0.2862	0.0213	3.177e-41		Blood MS4A6A: 2.6e-11; Skin MS4A2: 4.2e-8	Blood MS4A6A: 2.3e-18; Testis MS4A6E: 2.7e-14
rs581133	11	60114833	G/A	-	intergenic_variant	NA		G:2.192;T:1.819	NA	0.446434	3350	0.286927	0.0220147	6.60875e-38		0.34	250	0.26787	0.083907	0.0016086		0.439045	3600	0.2857	0.0213	4.813e-41		Blood MS4A6A: 2.6e-11; Skin MS4A2: 4.2e-8	Blood MS4A6A: 2.3e-18; Testis MS4A6E: 2.7e-14
rs1303615	11	60117647	T/C	-	intergenic_variant	NA		T:4.311	NA	0.447777	3350	0.28418	0.0220097	3.00082e-37		0.412	250	0.191327	0.0811042	0.0191638		0.445293	3600	0.2778	0.0212	4.357e-39		Blood MS4A6A: 3.9e-13; Skin MS4A2: 1.6e-8	Blood MS4A6A: 6.4e-16; Testis MS4A6E: 3.3e-14
rs1125357	11	60118020	C/A	-	regulatory_region_variant	NA		C:0.674	NA	0.413156	3299	0.334784	0.0220855	3.24886e-50		0.210843	249	0.358972	0.101601	0.000497023		0.398957	3548	0.3359	0.0216	1.296e-54		Blood MS4A6A: 4.0e-10	Blood MS4A6A: 5.7e-21; Testis MS4A6E: 4.0e-15
rs564912	11	60118415	T/A	-	regulatory_region_variant	NA		T:1.955	NA	0.447777	3350	0.28418	0.0220097	3.00082e-37		0.407631	249	0.166865	0.0807741	0.0399751		0.445	3599	0.2761	0.0212	1.216e-38		Blood MS4A6A: 4.6e-13; Skin MS4A2: 2.0e-8	Blood MS4A6A: 2.0e-16; Testis MS4A6E: 3.3e-14
rs1303621	11	60123201	C/T	-	intergenic_variant	NA		A:2.169;C:2.649	NA	0.447777	3350	0.284401	0.0219964	2.4061e-37		0.416	250	0.205083	0.0801539	0.0111538		0.445571	3600	0.2788	0.0212	1.804e-39		Blood MS4A6A: 1.7e-12; Skin MS4A2: 9.6e-9	Blood MS4A6A: 7.7e-16; Testis MS4A6E: 4.0e-14
rs11230153	11	60129428	T/G	-	intergenic_variant	NA		T:1.191	NA	0.408912	3299	0.339697	0.0221693	3.10376e-51		0.202811	249	0.361629	0.102862	0.000529071		0.394448	3548	0.3407	0.0217	1.11e-55		Blood MS4A6A: 4.2e-11	Blood MS4A6A: 7.8e-21; Testis MS4A6E: 2.5e-15
rs483629	11	60132438	T/C	-	intergenic_variant	NA		G:1.031;T:1.261	NA	0.444196	3350	0.286879	0.0220845	1.13389e-37		0.401606	249	0.183762	0.0819187	0.0258436		0.44125	3599	0.2799	0.0213	2.331e-39		Blood MS4A6A: 1.3e-14; Skin MS4A2: 7.2e-8	Blood MS4A6A: 7.9e-17; Testis MS4A6E: 2.4e-14
rs4939312	11	60132633	T/C	-	intergenic_variant	NA		T:0.445	NA	0.409821	3299	0.338483	0.0221864	8.04971e-51		0.208835	249	0.329932	0.100602	0.00120243		0.395716	3548	0.3381	0.0217	6.771e-55		Blood MS4A6A: 3.6e-11	Blood MS4A6A:8.6e-21; Testis MS4A6E: 4.3e-15
rs4939314	11	60133102	C/T	-	intergenic_variant	NA		C:4.342	NA	0.409821	3299	0.337674	0.022176	1.2255e-50		0.208835	249	0.357402	0.102143	0.000561404		0.395716	3548	0.3386	0.0217	5.099e-55		Blood MS4A6A: 3.6e-11	Blood MS4A6A:8.6e-21; Testis MS4A6E: 2.4e-15
rs474123	11	60133949	C/A	-	intergenic_variant	NA		A:0.968;T:1.285	NA	0.416592	3350	-0.196479	0.0226978	7.47256e-18		0.426	250	-0.130986	0.0821485	0.112203		0.417245	3600	-0.1918	0.0219	1.813e-18			Blood MS4A6A: 3.2e-19; Testis MS4A6E: 2.1e-25
rs61901691	11	60135326	T/C	-	intergenic_variant	NA		T:2.943	NA	0.403578	3298	0.336172	0.0221926	3.78267e-50		0.169355	248	0.37411	0.113473	0.00113453		0.387197	3546	0.3376	0.0218	3.518e-54		Blood MS4A6A: 1.8e-10	Blood MS4A6A:3.4e-19; Testis MS4A6E: 1.7e-15
rs525794	11	60135814	G/A	-	intergenic_variant	NA		G:3.332	NA	0.445389	3350	0.286709	0.0220753	1.16736e-37		0.444	250	0.17986	0.0801321	0.0257535		0.445293	3600	0.2792	0.0213	2.616e-39		Blood MS4A6A: 5.5e-14; Skin MS4A2: 7.4e-8	Blood MS4A6A: 5.9e-15; Testis MS4A6E: 1.3e-13
rs55847558	11	60136320	G/C	-	intergenic_variant	NA		G:1.531	NA	0.409518	3299	0.338747	0.0221765	6.16117e-51		0.198795	249	0.376511	0.103873	0.000356728		0.394729	3548	0.3404	0.0217	1.631e-55		Blood MS4A6A: 3.6e-11	Blood MS4A6A:8.6e-21; Testis MS4A6E: 4.3e-15
rs11230155	11	60137486	T/C	-	intergenic_variant	NA		A:1.313;T:1.725	NA	0.409518	3299	0.338747	0.0221765	6.16117e-51		0.208835	249	0.357402	0.102143	0.000561404		0.395434	3548	0.3396	0.0217	2.439e-55		Blood MS4A6A: 3.6e-11	Blood MS4A6A:8.6e-21; Testis MS4A6E: 2.4e-15
rs504272	11	60139003	C/T	-	intergenic_variant	NA		A:2.859;C:3.410	NA	0.443002	3350	0.28871	0.0221007	4.5461e-38		0.346	250	0.243426	0.0836331	0.0039628		0.436268	3600	0.2858	0.0214	8.641e-41		Blood MS4A6A: 1.3e-12	Blood MS4A6A:1.7e-18; Testis MS4A6E: 2.0e-14
rs2165525	11	60139319	C/A	-	intergenic_variant	NA		C:4.741	NA	0.409366	3299	0.33786	0.0221772	1.09944e-50		0.203629	248	0.349687	0.102984	0.000808356		0.394982	3547	0.3384	0.0217	6.424e-55		Blood MS4A6A: 3.6e-11	Blood MS4A6A:8.6e-21; Testis MS4A6E: 4.3e-15
rs7124974	11	60139499	T/G	-	intergenic_variant	NA		T:1.040	NA	0.403304	3299	0.334347	0.022196	1.25279e-49		0.169355	248	0.37411	0.113473	0.00113453		0.386947	3547	0.3358	0.0218	1.275e-53		Blood MS4A6A: 1.8e-10	Blood MS4A6A:3.4e-19; Testis MS4A6E: 1.7e-15
rs510518	11	60139624	G/A	-	intergenic_variant	NA		G:8.889;T:8.495	NA	0.442704	3350	0.289366	0.0220994	3.10647e-38		0.319277	249	0.272177	0.0864845	0.00186885		0.434167	3599	0.2883	0.0214	2.501e-41		Blood MS4A6A: 2.3e-12	Blood MS4A6A:5.6e-19; Testis MS4A6E: 1.0e-14
rs12417169	11	60139628	C/T	-	intergenic_variant	NA		C:9.765	NA	0.137571	3350	-0.197308	0.0325563	1.50892e-09		0.0923695	249	-0.231789	0.147336	0.117058		0.134444	3599	-0.1989	0.0318	3.919e-10
rs12417185	11	60139749	A/T	-	intergenic_variant	NA		A:9.457	NA	0.137123	3350	-0.197194	0.0326242	1.66565e-09		0.0923695	249	-0.231789	0.147336	0.117058		0.134028	3599	-0.1988	0.0319	4.332e-10
rs534273	11	60139926	G/A	-	intergenic_variant	NA		G:3.890	NA	0.443002	3350	0.28871	0.0221007	4.5461e-38		0.346	250	0.243426	0.0836331	0.0039628		0.436268	3600	0.2858	0.0214	8.641e-41		Blood MS4A6A: 1.3e-12	Blood MS4A6A:1.7e-18; Testis MS4A6E: 2.0e-14
rs55711704	11	60140452	G/A	-	intergenic_variant	NA		G:3.361	NA	0.06416	3350	-0.27313	0.0457543	2.63058e-09		0.144	250	0.0102034	0.125106	0.935069		0.0697029	3600	-0.2397	0.043	2.429e-08
rs1786140	11	60141154	T/C	-	intergenic_variant	NA		C:1.754	NA	0.417338	3350	-0.198515	0.0226887	3.34511e-18		0.426	250	-0.114947	0.0822249	0.163479		0.417939	3600	-0.1926	0.0219	1.295e-18			Blood MS4A6A: 3.1e-9; Testis MS4A6E: 2.0e-25
rs493692	11	60142137	G/A	-	intergenic_variant	NA		G:1.498	NA	0.444345	3350	0.286974	0.0220767	1.01501e-37		0.4	250	0.190613	0.0820436	0.0210394		0.441266	3600	0.2805	0.0213	1.569e-39		Blood MS4A6A: 1.7e-14; Skin MS4A2: 6.6e-8	Blood MS4A6A: 1.2e-16; Testis MS4A6E: 9.6e-15
rs1863472	11	60142174	G/C	-	intergenic_variant	NA		G:3.410;T:3.905	NA	0.409821	3299	0.338053	0.0221815	1.01273e-50		0.202811	249	0.361629	0.102862	0.000529071		0.395293	3548	0.3391	0.0217	3.952e-55		Blood MS4A6A: 4.7e-11	Blood MS4A6A: 7.8e-21; Testis MS4A6E: 3.9e-15
rs569046	11	60143688	G/C	-	intergenic_variant	NA		A:1.569;G:1.696;T:2.042	NA	0.444345	3350	0.286974	0.0220767	1.01501e-37		0.4	250	0.190613	0.0820436	0.0210394		0.441266	3600	0.2805	0.0213	1.569e-39		Blood MS4A6A: 1.7e-14; Skin MS4A2: 6.6e-8	Blood MS4A6A: 1.2e-16; Testis MS4A6E: 9.6e-15
rs476722	11	60146333	C/T	-	intergenic_variant	NA		C:1.744	NA	0.443301	3350	0.289678	0.0220938	2.49598e-38		0.346	250	0.243426	0.0836331	0.0039628		0.436545	3600	0.2867	0.0214	4.628e-41		Blood MS4A6A: 1.3e-12	Blood MS4A6A:1.7e-18; Testis MS4A6E: 2.0e-14
rs595481	11	60146794	C/T	-	intergenic_variant	NA		C:0.874	NA	0.443301	3350	0.289678	0.0220938	2.49598e-38		0.346	250	0.243426	0.0836331	0.0039628		0.436545	3600	0.2867	0.0214	4.628e-41		Blood MS4A6A: 1.3e-12	Blood MS4A6A:1.7e-18; Testis MS4A6E: 2.0e-14
rs583296	11	60147253	C/T	-	intergenic_variant	NA		A:0.426;C:0.542	NA	0.443002	3350	0.289021	0.0220999	3.79183e-38		0.34	250	0.243971	0.0830898	0.00366105		0.435851	3600	0.286	0.0214	6.622e-41		Blood MS4A6A: 1.3e-12	Blood MS4A6A:1.7e-18; Testis MS4A6E: 2.0e-14
rs558375	11	60147656	T/C	-	intergenic_variant	NA		A:2.310;G:2.481;T:2.932	NA	0.443002	3350	0.290333	0.0220925	1.70352e-38		0.318	250	0.279016	0.0866118	0.00146079		0.434324	3600	0.2896	0.0214	1.038e-41		Blood MS4A6A: 2.3e-12	Blood MS4A6A:5.6e-19; Testis MS4A6E: 1.0e-14
rs1316005	11	60148614	G/A	-	intergenic_variant	NA		G:2.876;T:2.421	NA	0.443151	3350	0.289448	0.0220898	2.76144e-38		0.346	250	0.243426	0.0836331	0.0039628		0.436407	3600	0.2864	0.0214	5.138e-41		Blood MS4A6A: 1.3e-12	Blood MS4A6A:1.7e-18; Testis MS4A6E: 2.0e-14
rs1315491	11	60148780	T/A	-	intergenic_variant	NA		T:2.435	NA	0.444494	3350	0.286781	0.0220821	1.1776e-37		0.41	250	0.184367	0.0817165	0.0250033		0.442099	3600	0.2798	0.0213	2.339e-39		Blood MS4A6A: 1.8e-14; Skin MS4A2: 5.7e-8	Blood MS4A6A: 5.8e-16; Testis MS4A6E: 2.4e-14
rs617916	11	60149276	G/A	-	intergenic_variant	NA		G:3.238	NA	0.444345	3350	0.286974	0.0220767	1.01501e-37		0.401606	249	0.183762	0.0819187	0.0258436		0.441389	3599	0.28	0.0213	2.078e-39		Blood MS4A6A: 2.4e-14; Skin MS4A2: 6.6e-8	Blood MS4A6A: 4.8e-17; Testis MS4A6E: 2.4e-14
rs606588	11	60149432	T/G	-	intergenic_variant	NA		T:3.641	NA	0.442853	3350	0.28993	0.0220874	2.06296e-38		0.319277	249	0.272177	0.0864845	0.00186885		0.434306	3599	0.2888	0.0214	1.628e-41		Blood MS4A6A: 2.3e-12	Blood MS4A6A:5.6e-19; Testis MS4A6E: 1.0e-14
rs688030	11	60150689	A/C	-	intergenic_variant	NA		A:5.082;T:5.743	NA	0.444328	3349	0.286986	0.0220792	1.0283e-37		0.401606	249	0.183762	0.0819187	0.0258436		0.441373	3598	0.28	0.0213	2.104e-39		Blood MS4A6A: 4.2e-14; Skin MS4A2: 4.9e-8	Blood MS4A6A: 2.6e-17; Testis MS4A6E: 2.6e-14
rs684961	11	60151364	A/G	-	intergenic_variant	NA		A:1.394	NA	0.444345	3350	0.286325	0.0220662	1.35553e-37		0.411647	249	0.177757	0.08158	0.0303616		0.442083	3599	0.2789	0.0213	3.538e-39		Blood MS4A6A: 9.2e-15; Skin MS4A2: 5.7e-8	Blood MS4A6A: 2.2e-16; Testis MS4A6E: 4.6e-14
rs76001628	11	60151386	G/A	-	intergenic_variant	NA		G:6.681	NA	0.138019	3350	-0.199131	0.0324783	9.7461e-10		0.0923695	249	-0.166928	0.148704	0.262809		0.134861	3599	-0.1977	0.0317	4.678e-10
rs11230160	11	60151692	T/C	-	intergenic_variant	NA		T:3.360	NA	0.412265	3350	0.337966	0.0221324	6.22966e-51		0.242	250	0.356608	0.0933812	0.00017267		0.400444	3600	0.339	0.0215	8.138e-56		Blood MS4A6A: 1.4e-11	Blood MS4A6A:1.3e-21; Testis MS4A6E: 3.0e-14
rs11230161	11	60152758	A/C	-	intergenic_variant	NA		A:2.944	NA	0.409821	3299	0.338053	0.0221815	1.01273e-50		0.206827	249	0.381307	0.101565	0.000220644		0.395575	3548	0.34	0.0217	1.759e-55		Blood MS4A6A: 9.3e-12	Blood MS4A6A:3.2e-21; Testis MS4A6E: 3.0e-15
rs614104	11	60153032	T/G	-	intergenic_variant	NA		A:1.891;C:1.606;T:1.520	NA	0.443864	3348	0.28748	0.0220316	5.48337e-38		0.389558	249	0.204754	0.0831788	0.0145733		0.440106	3597	0.2821	0.0213	4.898e-40		Blood MS4A6A: 4.4e-14; Skin MS4A2: 8.4e-8	Blood MS4A6A: 1.2e-17; Testis MS4A6E: 2.4e-14
rs9667329	11	60154123	C/T	-	intergenic_variant	NA		C:2.000	NA	0.412265	3350	0.338202	0.022132	5.32198e-51		0.242	250	0.356608	0.0933812	0.00017267		0.400444	3600	0.3392	0.0215	6.878e-56		Blood MS4A6A: 2.0e-11	Blood MS4A6A:6.9e-22; Testis MS4A6E: 7.4e-14
rs11230165	11	60154847	A/G	LINC02705	downstream_gene_variant	NA		A:1.824	NA	0.411337	3299	0.33187	0.0221964	6.07447e-49		0.202811	249	0.361629	0.102862	0.000529071		0.396702	3548	0.3332	0.0217	3.195e-53		Blood MS4A6A: 5.6e-11	Blood MS4A6A:2.9e-21; Testis MS4A6E: 1.1e-14
rs11230166	11	60155011	C/T	LINC02705	downstream_gene_variant	NA		C:6.256	NA	0.412116	3350	0.337648	0.0221446	8.63091e-51		0.242	250	0.356608	0.0933812	0.00017267		0.400305	3600	0.3387	0.0215	1.154e-55		Blood MS4A6A: 1.6e-11	Blood MS4A6A:4.9e-22; Testis MS4A6E: 7.4e-14
rs11230167	11	60155095	G/A	LINC02705	downstream_gene_variant	NA		G:4.254	NA	0.409821	3299	0.338053	0.0221815	1.01273e-50		0.202811	249	0.361629	0.102862	0.000529071		0.395293	3548	0.3391	0.0217	3.952e-55		Blood MS4A6A: 4.9e-10	Blood MS4A6A:5.3e-20; Testis MS4A6E: 4.8e-14
rs12226022	11	60155608	C/T	LINC02705	downstream_gene_variant	NA		C:6.802	NA	0.412265	3350	0.336298	0.0221388	1.94904e-50		0.25	250	0.353514	0.0908688	0.000131224		0.401	3600	0.3373	0.0215	2.085e-55		Blood MS4A6A: 1.3e-11	Blood MS4A6A:4.8e-22; Testis MS4A6E: 7.4e-14
rs10897009	11	60155721	A/G	LINC02705	downstream_gene_variant	NA		A:2.642	NA	0.413011	3350	0.336681	0.0221235	1.30984e-50		0.281124	249	0.269935	0.0868453	0.00212146		0.403889	3599	0.3326	0.0214	2.765e-54		Blood MS4A6A: 5.2e-12	Blood MS4A6A:1.1e-21; Testis MS4A6E: 2.4e-13
rs983392	11	60156035	G/A	LINC02705	downstream_gene_variant	NA		G:6.709	NA	0.403759	3299	0.336101	0.022185	3.67288e-50		0.169355	248	0.37411	0.113473	0.00113453		0.38737	3547	0.3375	0.0218	3.414e-54		Blood MS4A6A: 2.5e-10	Blood MS4A6A:1.8e-19; Testis MS4A6E: 4.4e-15
rs652354	11	60156518	T/C	LINC02705	downstream_gene_variant	NA		T:3.925	NA	0.444345	3350	0.286974	0.0220767	1.01501e-37		0.399598	249	0.183699	0.0824708	0.0268949		0.44125	3599	0.2801	0.0213	2.135e-39		Blood MS4A6A: 3.5e-14; Skin MS4A2: 6.6e-8	Blood MS4A6A: 2.8e-17; Testis MS4A6E: 2.4e-14
rs11600716	11	60156949	C/G	LINC02705	downstream_gene_variant	NA		C:2.273	NA	0.40967	3299	0.338272	0.022171	7.93087e-51		0.203629	248	0.349687	0.102984	0.000808356		0.395264	3547	0.3388	0.0217	4.526e-55		Blood MS4A6A: 5.2e-11	Blood MS4A6A:4.6e-21; Testis MS4A6E: 1.1e-14
rs920573	11	60157486	A/G	LINC02705	downstream_gene_variant	NA		A:5.157	NA	0.412414	3350	0.337912	0.0221385	6.85165e-51		0.242	250	0.356608	0.0933812	0.00017267		0.400583	3600	0.3389	0.0215	9.012e-56		Blood MS4A6A: 1.2e-11	Blood MS4A6A:4.7e-22; Testis MS4A6E: 3.7e-14
rs107903	11	60158783	T/C	LINC02705	downstream_gene_variant	NA		T:0.812	NA	0.444494	3350	0.287137	0.0220817	9.60613e-38		0.408	250	0.184121	0.0822096	0.0260741		0.441961	3600	0.2802	0.0213	1.962e-39		Blood MS4A6A: 2.6e-14; Skin MS4A2: 5.7e-8	Blood MS4A6A: 3.4e-16; Testis MS4A6E: 2.4e-14
rs17529983	11	60159566	A/G	LINC02705	downstream_gene_variant	NA		A:0.328;T:0.259	NA	0.409821	3299	0.338053	0.0221815	1.01273e-50		0.202811	249	0.361629	0.102862	0.000529071		0.395293	3548	0.3391	0.0217	3.952e-55		Blood MS4A6A: 5.2e-11	Blood MS4A6A:4.6e-21; Testis MS4A6E: 4.3e-15
rs602396	11	60160011	A/T	LINC02705	intron_variant,non_coding_transcript_variant	NA		A:0.566;G:0.615	NA	0.443002	3350	0.290257	0.0220871	1.70963e-38		0.348	250	0.236409	0.0867581	0.00692821		0.436407	3600	0.287	0.0214	5.463e-41		Blood MS4A6A: 6.2e-14	Blood MS4A6A:2.2e-18; Testis MS4A6E: 2.5e-14
rs588448	11	60160949	A/G	LINC02705	upstream_gene_variant	NA		A:0.225	NA	0.0310355	3350	-0.378238	0.0646365	5.33603e-09		0.11	250	-0.00234902	0.129237	0.985514		0.0365176	3600	-0.303	0.0578	1.59e-07
rs11605427	11	60161199	C/G	LINC02705	upstream_gene_variant	NA		A:0.388;C:0.324	NA	0.395106	3350	0.37133	0.0221988	2.27886e-60		0.218	250	0.379649	0.102464	0.000264864		0.38281	3600	0.3717	0.0217	8.458e-66		Blood MS4A6A: 1.6e-15	Blood MS4A6A:1.8e-25; Testis MS4A6E: 8.5e-14
rs524995	11	60162313	G/A	LINC02705	upstream_gene_variant	NA		G:0.560	NA	0.0313731	3299	-0.373128	0.0644599	7.77134e-09		0.120482	249	-0.0130407	0.127056	0.91834		0.0376268	3548	-0.2994	0.0575	1.902e-07
rs620368	11	60163415	C/T	LINC02705	upstream_gene_variant	NA		C:2.460	NA	0.0319794	3299	-0.36424	0.0642216	1.53753e-08		0.176707	249	0.0249185	0.115784	0.829792		0.0421364	3548	-0.2727	0.0562	1.202e-06		Blood MS4A6A: 3.6e-8
rs664034	11	60163493	C/T	LINC02705	upstream_gene_variant	NA		T:0.791	NA	0.410773	3350	-0.195583	0.0228127	1.51591e-17		0.404	250	-0.134164	0.0834558	0.109298		0.410303	3600	-0.1913	0.022	3.502e-18			Blood MS4A6A:3.7e-9; Testis MS4A6E: 1.2e-27
rs7926954	11	60165106	A/G	LINC02705	upstream_gene_variant	NA		A:9.248	NA	0.395703	3350	0.369867	0.0221838	5.30248e-60		0.238	250	0.307558	0.0957228	0.0015025		0.384754	3600	0.3667	0.0216	1.422e-64		Blood MS4A6A: 2.4e-16	Blood MS4A6A:2.7e-24; Testis MS4A6E: 4.1e-14
rs682025	11	60165153	G/A	LINC02705	upstream_gene_variant	NA		G:6.470	NA	0.0313731	3299	-0.373128	0.0644599	7.77134e-09		0.130522	249	-0.0267553	0.123948	0.82929		0.0383315	3548	-0.2994	0.0572	1.648e-07
rs56189574	11	60166019	G/A	-	regulatory_region_variant	NA		G:0.498	NA	0.432259	3350	0.337446	0.0219782	1.87841e-51		0.246	250	0.284747	0.0964054	0.00346798		0.419328	3600	0.3348	0.0214	4.835e-55		Blood MS4A6A: 3.0e-14	Blood MS4A6A:2.5e-22; Testis MS4A6E: 3.6e-10
rs600194	11	60167809	T/C	MS4A6A	downstream_gene_variant	NA		T:1.938	NA	0.0305879	3350	-0.374626	0.065074	9.34476e-09		0.092	250	-0.0105491	0.137859	0.939072		0.0348514	3600	-0.3083	0.0588	1.617e-07
rs617135	11	60169284	G/A	MS4A6A	downstream_gene_variant	NA		G:8.070	NA	0.464339	3350	0.285789	0.022002	1.1454e-37		0.432	250	0.235866	0.08413	0.00548725		0.462094	3600	0.2826	0.0213	3.192e-40		Blood MS4A6A: 3.0e-17	Blood MS4A6A:3.4e-19; Testis MS4A6E: 3.5e-9
rs7933202	11	60169453	C/A	MS4A6A	downstream_gene_variant	NA		C:5.008	NA	0.389287	3350	0.370418	0.0222353	6.57114e-60		0.186	250	0.413943	0.111437	0.000255767		0.375174	3600	0.3721	0.0218	2.759e-65		Blood MS4A6A: 1.2e-14	Blood MS4A6A:1.5e-23; Testis MS4A6E: 3.9e-14
rs667897	11	60169506	G/A	MS4A6A	downstream_gene_variant	NA		G:2.689;T:2.268	NA	0.46419	3350	0.285859	0.0220092	1.16142e-37		0.43	250	0.239604	0.0844806	0.00497414		0.461816	3600	0.2829	0.0213	2.88e-40		Blood MS4A6A: 8.7e-18	Blood MS4A6A:7.2e-19; Testis MS4A6E: 2.9e-9
rs610932	11	60171834	T/G	MS4A6A	downstream_gene_variant	NA		C:0.876;G:0.754	NA	0.427484	3350	0.315883	0.022136	6.93761e-45		0.426	250	0.227948	0.0831904	0.0066265		0.427381	3600	0.3101	0.0214	1.306e-47		Blood MS4A6A: 2.6e-19; Stomach MS4A2: 4.0e-8	Blood MS4A6A:6.2e-20; Testis MS4A6E: 1.4e-12
rs597982	11	60172481	C/A	MS4A6A	downstream_gene_variant	NA		A:0.896	NA	0.032131	3299	-0.358714	0.0637677	2.00731e-08		0.177419	248	-0.00283904	0.1142	0.980188		0.042289	3547	-0.2741	0.0557	8.496e-07		Blood MS4A6A: 3.6e-8
rs7232	11	60173126	A/T	MS4A6A	missense_variant	p.T185S		A:0.025	0.059;0.006	0.406147	3350	0.252121	0.0225853	1.96942e-28		0.32	250	-0.0212193	0.0816618	0.795218		0.400167	3600	0.2327	0.0218	1.135e-26		Blood MS4A6A: 1.4e-12	Blood MS4A6A:7.9e-20; Testis MS4A6E: 2.2e-11
rs634475	11	60174608	G/A	MS4A6A	intron_variant	NA		A:2.309;C:1.975;T:1.873	NA	0.437183	3350	0.310786	0.0220821	9.64377e-44		0.438	250	0.23117	0.0819447	0.00520682		0.43724	3600	0.3054	0.0213	1.564e-46		Blood MS4A6A: 2.6e-19	Blood MS4A6A:1.3e-21; Testis MS4A6E: 6.9e-13
rs662196	11	60175284	C/T	MS4A6A	intron_variant	NA		T:0.474	NA	0.437481	3350	0.310188	0.0220798	1.35799e-43		0.437751	249	0.212531	0.0815142	0.00972848		0.4375	3599	0.3035	0.0213	5.061e-46		Blood MS4A6A: 2.6e-19	Blood MS4A6A:1.3e-21; Testis MS4A6E: 6.9e-13
rs7935829	11	60175342	G/A	MS4A6A	intron_variant	NA		G:1.940	NA	0.400179	3350	0.367966	0.0220898	6.69898e-60		0.259036	249	0.312293	0.0916417	0.00077422		0.390417	3599	0.3649	0.0215	9.337e-65		Blood MS4A6A: 4.9e-18	Blood MS4A6A:4.6e-27; Testis MS4A6E: 5.7e-14
rs2278867	11	60175636	T/A	MS4A6A	intron_variant	NA		T:4.790	NA	0.399433	3350	0.369925	0.0221264	2.61074e-60		0.238	250	0.314186	0.0942331	0.000997875		0.388225	3600	0.367	0.0215	4.277e-65		Blood MS4A6A: 2.2e-16	Blood MS4A6A:2.5e-26; Testis MS4A6E: 1.3e-14
rs638872	11	60176638	A/G	MS4A6A	intron_variant	NA		G:1.119	NA	0.03607	3215	-0.343625	0.0615432	2.55528e-08		0.069959	243	NA	NA	NA		0.03845	3458	-0.343625	0.0615432	2.55528e-08
rs72918674	11	60177107	T/C	MS4A6A	intron_variant	NA		G:0.152;T:0.178	NA	0.398389	3350	0.37551	0.0221116	4.28644e-62		0.218876	249	0.373996	0.100864	0.000262431		0.385972	3599	0.3754	0.0216	1.118e-67		Blood MS4A6A: 1.5e-15	Blood MS4A6A:1.4e-27; Testis MS4A6E: 2.7e-14
rs7946992	11	60177337	C/T	MS4A6A	intron_variant	NA		C:3.269	NA	0.398836	3350	0.374045	0.0220942	9.81852e-62		0.232	250	0.321633	0.095564	0.000895444		0.387254	3600	0.3714	0.0215	1.07e-66		Blood MS4A6A: 5.3e-16	Blood MS4A6A:6.2e-27; Testis MS4A6E: 1.3e-14
rs631853	11	60177425	T/G	MS4A6A	splice_polypyrimidine_tract_variant,intron_variant,non_coding_transcript_variant	NA		G:0.543	NA	0.437332	3350	0.31433	0.0220489	8.389e-45		0.472	250	0.182135	0.0819183	0.0271675		0.439739	3600	0.3054	0.0213	1.162e-46		Blood MS4A6A: 3.3e-19	Blood MS4A6A:1.2e-20; Testis MS4A6E: 2.6e-12
rs377208785	11	60177578	GT/G	MS4A6A	Intron Variant	NA		T:0.128	NA	0.399433	3350	0.371719	0.0220802	4.29784e-61		0.258	250	0.321838	0.0916137	0.000533737		0.389614	3600	0.369	0.0215	3.187e-66
rs624663	11	60177592	C/T	MS4A6A	intron_variant	NA		T:0.052	NA	0.436735	3350	0.313631	0.0220428	1.2202e-44		0.43	250	0.248778	0.0822664	0.0027785		0.436268	3600	0.3093	0.0213	8.275e-48		Blood MS4A6A: 2.8e-19	Blood MS4A6A:2.5e-21; Testis MS4A6E: 6.9e-13
rs2243987	11	60178091	T/G	MS4A6A	intron_variant	NA		A:5.827;G:5.767	NA	0.036692	3215	-0.355709	0.0607679	5.29975e-09		0.09465	243	NA	NA	NA		0.040763	3458	-0.355709	0.0607679	5.29975e-09
rs12453	11	60178272	C/T	MS4A6A	synonymous_variant			C:0.578;G:4.482	0.037	0.399582	3350	0.373488	0.0220753	1.16151e-61		0.254	250	0.326188	0.0920889	0.000480891		0.389475	3600	0.3709	0.0215	6.841e-67		Blood MS4A6A: 1.0e-18	Blood MS4A6A:2.0e-26; Testis MS4A6E: 1.7e-14
rs598862	11	60178829	C/T	MS4A6A	splice_acceptor_variant,NMD_transcript_variant	NA		A:8.298;G:7.847;T:8.759	NA	0.037284	3299	-0.332631	0.0596314	2.62906e-08		0.168675	249	-0.0307985	0.119683	0.797153		0.046505	3548	-0.2726	0.0534	3.265e-07
rs587634	11	60178993	T/A	MS4A6A	intron_variant	NA		A:2.196;C:2.680	NA	0.037284	3299	-0.332631	0.0596314	2.62906e-08		0.168675	249	-0.0307985	0.119683	0.797153		0.046505	3548	-0.2726	0.0534	3.265e-07
rs583791	11	60179779	C/T	MS4A6A	missense_variant	p.A112T		T:1.285	0.066	0.436138	3350	0.312543	0.0220847	3.40073e-44		0.434	250	0.223106	0.0819206	0.00695838		0.43599	3600	0.3065	0.0213	7.636e-47		Blood MS4A6A: 5.3e-19	Blood MS4A6A:2.0e-21; Testis MS4A6E: 6.1e-13
rs17602572	11	60180901	G/C	MS4A6A	intron_variant	NA		A:0.075;G:0.082;T:0.101	NA	0.39809	3350	0.366135	0.0221539	5.01092e-59		0.256	250	0.34103	0.0918223	0.000256304		0.388225	3600	0.3648	0.0215	2.401e-64		Blood MS4A6A: 1.9e-18	Blood MS4A6A:4.5e-26; Testis MS4A6E: 2.8e-14
rs592496	11	60182599	G/C	MS4A6A	intron_variant	NA		A:0.754;C:0.632	NA	0.037453	3164	-0.350522	0.0606278	8.12898e-09		0.123967	242	NA	NA	NA		0.0436	3406	-0.350522	0.0606278	8.12898e-09
rs646924	11	60182944	A/G	MS4A6A	intron_variant	NA		G:1.349;T:1.099	NA	0.036536	3215	-0.351728	0.0611752	9.79447e-09		0.092593	243	NA	NA	NA		0.040474	3458	-0.351728	0.0611752	9.79447e-09
rs581818	11	60183592	A/G	MS4A6A	upstream_gene_variant	NA		C:1.053;G:1.214;T:0.988	NA	0.037284	3299	-0.332631	0.0596314	2.62906e-08		0.145161	248	-0.0366539	0.120997	0.762218		0.044827	3547	-0.2748	0.0535	2.786e-07
rs632185	11	60183960	A/G	MS4A6A	upstream_gene_variant	NA		C:6.761;G:7.063	NA	0.435989	3350	0.314226	0.0220802	1.17455e-44		0.406	250	0.241155	0.0826783	0.00388826		0.433907	3600	0.3094	0.0213	1.179e-47		Blood MS4A6A: 2.0e-17; Stomach MS4A2: 4.0e-8	Blood MS4A6A:9.3e-21; Testis MS4A6E: 8.8e-13
rs55661415	11	60184843	G/C	MS4A6A	upstream_gene_variant	NA		G:4.172	NA	0.161087	3255	0.361236	0.0304836	9.67736e-32		0.0932203	236	0.444943	0.146229	0.00263589		0.156501	3491	0.3647	0.0298	2.379e-34
rs1820430	11	60185840	G/C	MS4A6A	upstream_gene_variant	NA		A:0.868;G:0.943;T:1.154	NA	0.400179	3350	0.367228	0.0220981	1.2348e-59		0.228	250	0.313363	0.096563	0.00134937		0.388225	3600	0.3645	0.0215	3.033e-64		Blood MS4A6A: 1.6e-16	Blood MS4A6A:4.5e-26; Testis MS4A6E: 4.0e-14
rs642426	11	60186574	G/A	MS4A6A	upstream_gene_variant	NA		A:7.682;C:7.326	NA	0.036692	3215	-0.350408	0.0610591	1.0426e-08		0.092593	243	NA	NA	NA		0.040619	3458	-0.350408	0.0610591	1.0426e-08
rs682739	11	60187563	A/G	MS4A6A	upstream_gene_variant	NA		G:7.928	NA	0.036692	3215	-0.350408	0.0610591	1.0426e-08		0.10124	242	NA	NA	NA		0.041209	3457	-0.350408	0.0610591	1.0426e-08
rs1834557	11	60187884	A/G	MS4A6A	upstream_gene_variant	NA		A:3.131	NA	0.400179	3350	0.367606	0.0220937	9.01123e-60		0.228916	249	0.30277	0.0966185	0.0019529		0.388333	3599	0.3644	0.0215	3.294e-64		Blood MS4A6A: 1.6e-16	Blood MS4A6A:4.5e-26; Testis MS4A6E: 4.0e-14
rs670925	11	60188299	A/G	MS4A6A	upstream_gene_variant	NA		G:2.341;T:1.948	NA	0.037313	3215	-0.359259	0.060574	3.33527e-09		0.103306	242	NA	NA	NA		0.041932	3457	-0.359259	0.060574	3.33527e-09
rs76170615	11	60188730	T/A	MS4A6A	upstream_gene_variant	NA		T:3.568	NA	0.057744	3350	0.289843	0.0480517	1.79842e-09		0.018	250	0.358236	0.325511	0.272255		0.0549847	3600	0.2913	0.0475	8.902e-10
rs2433240	11	60189350	G/A	MS4A6A	upstream_gene_variant	NA		A:2.447	NA	0.036381	3215	-0.3484	0.0612921	1.43231e-08		0.069959	243	NA	NA	NA		0.03874	3458	-0.3484	0.0612921	1.43231e-08
rs56201148	11	60189465	T/C	MS4A6A	upstream_gene_variant	NA		T:2.469	NA	0.40003	3350	0.368081	0.0220867	5.96272e-60		0.228	250	0.313363	0.096563	0.00134937		0.388087	3600	0.3654	0.0215	1.386e-64		Blood MS4A6A: 1.6e-16	Blood MS4A6A:4.5e-26; Testis MS4A6E: 4.0e-14
rs636147	11	60189619	C/T	MS4A6A	upstream_gene_variant	NA		T:1.779	NA	0.438377	3350	0.30758	0.0220608	5.56008e-43		0.426	250	0.236431	0.0832852	0.00493518		0.437517	3600	0.3029	0.0213	8.596e-46		Blood MS4A6A: 6.4e-20; Stomach MS4A2: 8.9e-8	Blood MS4A6A:1.1e-20; Testis MS4A6E: 6.6e-13
rs1834549	11	60190040	T/C	MS4A4A	intron_variant	NA		T:1.124	NA	0.40003	3350	0.368081	0.0220867	5.96272e-60		0.228	250	0.313363	0.096563	0.00134937		0.388087	3600	0.3654	0.0215	1.386e-64		Blood MS4A6A: 1.6e-16	Blood MS4A6A:4.5e-26; Testis MS4A6E: 4.0e-14
rs675316	11	60190890	T/C	MS4A4A	intron_variant	NA		C:0.300	NA	0.037313	3215	-0.359259	0.060574	3.33527e-09		0.102881	243	NA	NA	NA		0.04192	3458	-0.359259	0.060574	3.33527e-09
rs2081545	11	60190907	A/C	MS4A4A	intron_variant	NA		A:0.840	NA	0.40003	3350	0.368081	0.0220867	5.96272e-60		0.228	250	0.313363	0.096563	0.00134937		0.388087	3600	0.3654	0.0215	1.386e-64		Blood MS4A6A: 1.6e-16	Blood MS4A6A:4.5e-26; Testis MS4A6E: 4.0e-14
rs201079989	11	60191214	GA/G			NA		T:4.727	NA	0.41704	3350	0.287305	0.0222727	3.48885e-37		0.396	250	0.216272	0.0829699	0.00974408		0.415579	3600	0.2825	0.0215	2.098e-39
rs605820	11	60191875	A/G	MS4A4A	intron_variant	NA		C:0.557;G:0.644;T:0.521	NA	0.037313	3215	-0.359259	0.060574	3.33527e-09		0.102881	243	NA	NA	NA		0.04192	3458	-0.359259	0.060574	3.33527e-09
rs1834550	11	60192370	C/T	MS4A4A	intron_variant	NA		C:4.036	NA	0.399582	3350	0.369531	0.0221042	2.65267e-60		0.212	250	0.380319	0.102509	0.000260091		0.386559	3600	0.37	0.0216	9.81e-66		Blood MS4A6A: 1.1e-15	Blood MS4A6A:2.6e-27; Testis MS4A6E: 8.5e-14
rs1834551	11	60192496	A/G	MS4A4A	intron_variant	NA		A:0.193	NA	0.40003	3350	0.368081	0.0220867	5.96272e-60		0.228	250	0.313363	0.096563	0.00134937		0.388087	3600	0.3654	0.0215	1.386e-64		Blood MS4A6A: 1.6e-16	Blood MS4A6A:4.5e-26; Testis MS4A6E: 4.0e-14
rs590532	11	60192938	T/A	MS4A4A	intron_variant	NA		A:1.599;C:1.981;G:1.726	NA	0.037313	3215	-0.359259	0.060574	3.33527e-09		0.102881	243	NA	NA	NA		0.04192	3458	-0.359259	0.060574	3.33527e-09
rs684977	11	60193671	G/C	MS4A4A	intron_variant	NA		A:0.387;C:0.324;T:0.305	NA	0.037313	3215	-0.359259	0.060574	3.33527e-09		0.102881	243	NA	NA	NA		0.04192	3458	-0.359259	0.060574	3.33527e-09
rs10897011	11	60193954	A/G	MS4A4A	intron_variant	NA		A:0.431	NA	0.399881	3350	0.369125	0.0220761	2.53636e-60		0.226	250	0.314354	0.0969803	0.0013664		0.387809	3600	0.3664	0.0215	5.55e-65		Blood MS4A6A: 3.8e-16	Blood MS4A6A:1.1e-26; Testis MS4A6E: 4.0e-14
rs11230180	11	60194013	T/G	MS4A4A	intron_variant	NA		A:1.761;T:1.410	NA	0.399881	3350	0.369125	0.0220761	2.53636e-60		0.232	250	0.302688	0.0952393	0.00168643		0.388225	3600	0.3657	0.0215	7.367e-65		Blood MS4A6A: 2.3e-17	Blood MS4A6A:1.6e-25; Testis MS4A6E: 4.0e-14
rs653285	11	60194262	T/C	MS4A4A	intron_variant	NA		A:3.115;C:3.711	NA	0.037002	3215	-0.364023	0.0608074	2.38283e-09		0.088477	243	NA	NA	NA		0.040619	3458	-0.364023	0.0608074	2.38283e-09
rs7926729	11	60194313	T/C	MS4A4A	intron_variant	NA		T:1.195	NA	0.399731	3350	0.368467	0.02209	4.73089e-60		0.232	250	0.302688	0.0952393	0.00168643		0.388087	3600	0.3651	0.0215	1.441e-64		Blood MS4A6A: 2.3e-17	Blood MS4A6A:1.6e-25; Testis MS4A6E: 4.0e-14
rs7926344	11	60194693	A/G	MS4A4A	intron_variant	NA		A:4.498	NA	0.399731	3350	0.368467	0.02209	4.73089e-60		0.232	250	0.302688	0.0952393	0.00168643		0.388087	3600	0.3651	0.0215	1.441e-64		Blood MS4A6A: 2.3e-17	Blood MS4A6A:1.6e-25; Testis MS4A6E: 4.0e-14
rs7926354	11	60194716	A/G	MS4A4A	intron_variant	NA		A:1.032	NA	0.399881	3350	0.36935	0.0220906	2.56834e-60		0.294	250	0.22222	0.0856008	0.0100416		0.39253	3600	0.3602	0.0214	1.284e-63		Blood MS4A6A: 8.9e-18	Blood MS4A6A:6.7e-23; Testis MS4A6E: 2.4e-13
rs61901745	11	60195308	G/C	MS4A4A	intron_variant	NA		G:0.256	NA	0.0796777	3350	0.339472	0.0414887	3.92306e-16		0.0341365	249	0.438003	0.225073	0.0528779		0.0765278	3599	0.3427	0.0408	4.484e-17
rs654443	11	60195884	C/T	MS4A4A	intron_variant	NA		T:0.050	NA	0.037313	3215	-0.366244	0.0605688	1.64933e-09		0.102881	243	NA	NA	NA		0.04192	3458	-0.366244	0.0605688	1.64933e-09
rs7116190	11	60197519	A/G	MS4A4E	downstream_gene_variant	NA		A:2.529;C:2.171	NA	0.400328	3350	0.368191	0.0220676	4.41745e-60		0.232	250	0.302688	0.0952393	0.00168643		0.388642	3600	0.3649	0.0215	1.336e-64		Blood MS4A6A:1.8e-17	Blood MS4A6A:1.4e-25; Testis MS4A6E: 1.6e-14
rs625025	11	60197847	T/C	MS4A4E	downstream_gene_variant	NA		C:0.998	NA	0.037469	3215	-0.3626	0.0604558	2.22465e-09		0.102881	243	NA	NA	NA		0.042064	3458	-0.3626	0.0604558	2.22465e-09
rs11230183	11	60198252	T/C	MS4A4E	downstream_gene_variant	NA		T:0.379	NA	0.400328	3350	0.368191	0.0220676	4.41745e-60		0.232932	249	0.291895	0.0953176	0.00245994		0.38875	3599	0.3643	0.0215	2.079e-64		Blood MS4A6A:1.8e-17	Blood MS4A6A:1.4e-25; Testis MS4A6E: 1.6e-14
rs11230184	11	60198316	A/G	MS4A4E	downstream_gene_variant	NA		A:0.223	NA	0.400179	3350	0.367699	0.0220636	5.95328e-60		0.232932	249	0.291895	0.0953176	0.00245994		0.388611	3599	0.3638	0.0215	2.859e-64		Blood MS4A6A:1.8e-17	Blood MS4A6A:1.4e-25; Testis MS4A6E: 1.6e-14
rs2123314	11	60198822	C/T	MS4A4E	downstream_gene_variant	NA		C:1.297	NA	0.400627	3350	0.368597	0.0220751	3.63087e-60		0.294	250	0.22222	0.0856008	0.0100416		0.393224	3600	0.3595	0.0214	1.842e-63		Blood MS4A6A: 5.3e-18	Blood MS4A6A:4.5e-23; Testis MS4A6E: 1.0e-13
rs624233	11	60198926	T/C	MS4A4E	downstream_gene_variant	NA		A:2.971;C:3.528;G:3.164	NA	0.036847	3215	-0.363452	0.0609231	2.70237e-09		0.090535	243	NA	NA	NA		0.040619	3458	-0.363452	0.0609231	2.70237e-09
rs596788	11	60199367	T/C	MS4A4E	downstream_gene_variant	NA		C:0.743	NA	0.036847	3215	-0.363452	0.0609231	2.70237e-09		0.088843	242	NA	NA	NA		0.040486	3457	-0.363452	0.0609231	2.70237e-09
rs7933805	11	60200053	G/A	MS4A4E	downstream_gene_variant	NA		G:4.408	NA	0.400179	3350	0.368393	0.0220576	3.40996e-60		0.232932	249	0.291895	0.0953176	0.00245994		0.388611	3599	0.3645	0.0215	1.574e-64		Blood MS4A6A:1.8e-17	Blood MS4A6A:1.4e-25; Testis MS4A6E: 1.6e-14
rs28628869	11	60200334	G/A	MS4A4E	downstream_gene_variant	NA		G:1.046	NA	0.399284	3350	0.36707	0.0220783	1.09522e-59		0.218	250	0.363354	0.100326	0.000360339		0.386698	3600	0.3669	0.0216	6.283e-65		Blood MS4A6A:5.7e-17	Blood MS4A6A:7.7e-26; Testis MS4A6E: 3.3e-14
rs11230187	11	60200358	C/T	MS4A4E	downstream_gene_variant	NA		A:1.098;C:1.380	NA	0.399433	3350	0.365059	0.0220529	3.31527e-59		0.232	250	0.302688	0.0952393	0.00168643		0.387809	3600	0.3619	0.0215	1.16e-63		Blood MS4A6A:1.8e-17	Blood MS4A6A:1.4e-25; Testis MS4A6E: 1.6e-14
rs652303	11	60202574	T/C	MS4A4E	intron_variant,NMD_transcript_variant	NA		T:0.616	NA	0.396598	3350	-0.187778	0.0229861	4.36448e-16		0.37	250	-0.0855736	0.0860653	0.321132		0.394751	3600	-0.181	0.0222	3.666e-16		Blood MS4A6A:2.3e-17	Blood MS4A6A:9.0e-30; Testis MS4A6E: 2.9e-9
rs10897013	11	60203062	A/G	MS4A4E	intron_variant,NMD_transcript_variant	NA		A:1.590	NA	0.162787	3350	-0.230213	0.0302621	3.62088e-14		0.110442	249	-0.309863	0.13799	0.025692		0.159167	3599	-0.2339	0.0296	2.538e-15
rs666555	11	60203511	A/G	MS4A4E	intron_variant,NMD_transcript_variant	NA		A:2.099	NA	0.383169	3350	-0.181309	0.0231789	6.92134e-15		0.316	250	-0.084026	0.0924052	0.364136		0.378506	3600	-0.1756	0.0225	5.794e-15			Testis MS4A6E: 7.1e-33; Blood MS4A6A: 1.1e-9; Nerve MS4A7: 8.8e-8
rs11230188	11	60204188	C/T	MS4A4E	intron_variant,NMD_transcript_variant	NA		C:3.167	NA	0.127275	3350	-0.209293	0.0336007	5.28844e-10		0.138	250	-0.184302	0.123466	0.136883		0.12802	3600	-0.2076	0.0324	1.531e-10
rs670139	11	60204322	T/G	MS4A4E	intron_variant,NMD_transcript_variant	NA		A:3.751;C:3.323;T:3.183	NA	0.39615	3350	-0.187936	0.0230435	4.86868e-16		0.358	250	-0.0709517	0.0866523	0.413746		0.393502	3600	-0.1802	0.0223	5.86e-16			Testis MS4A6E: 4.3e-30; Blood MS4A6A: 4.5e-9
rs10631023	11	60204396	C/CTT	MS4A4E	intron_variant,NMD_transcript_variant	NA		TT:1.926;TTGGCGCTTCTCAGTTCTGCTCTT:-	NA	0.075404	3215	-0.318161	0.0430884	1.95178e-13		0.104938	243	NA	NA	NA		0.077479	3458	-0.318161	0.0430884	1.95178e-13
rs680699	11	60204504	C/A	MS4A4E	intron_variant,NMD_transcript_variant	NA		A:1.456;G:1.576;T:1.902	NA	0.075404	3215	-0.318161	0.0430884	1.95178e-13		0.104938	243	NA	NA	NA		0.077479	3458	-0.318161	0.0430884	1.95178e-13
rs599862	11	60205415	A/G	MS4A4E	intron_variant,NMD_transcript_variant	NA		A:0.688;C:0.575	NA	0.394808	3350	-0.191181	0.023066	1.64566e-16		0.321285	249	-0.0415005	0.0894659	0.643184		0.389722	3599	-0.1819	0.0223	3.895e-16			Testis MS4A6E: 6.0e-29; Blood MS4A6A: 1.5e-8
rs588084	11	60205586	T/C	MS4A4E	intron_variant,NMD_transcript_variant	NA		T:0.212	NA	0.395106	3350	-0.189601	0.0230458	2.72066e-16		0.32	250	-0.0253225	0.0893105	0.777024		0.389892	3600	-0.1793	0.0223	9.203e-16			Testis MS4A6E: 6.0e-29; Blood MS4A6A: 1.5e-8
rs590351	11	60206110	T/G	MS4A4E	intron_variant,NMD_transcript_variant	NA		A:0.308;C:0.390;G:0.335	NA	0.075404	3215	-0.318161	0.0430884	1.95178e-13		0.104938	243	NA	NA	NA		0.077479	3458	-0.318161	0.0430884	1.95178e-13
rs668287	11	60207156	T/G	MS4A4E	intron_variant,NMD_transcript_variant	NA		C:1.163;T:1.097	NA	0.395106	3350	-0.189601	0.0230458	2.72066e-16		0.322	250	-0.039479	0.0897965	0.660606		0.390031	3600	-0.1803	0.0223	6.574e-16			Testis MS4A6E: 4.5e-29; Blood MS4A6A: 1.5e-8
rs75053690	11	60207205	C/T	MS4A4E	intron_variant,NMD_transcript_variant	NA		C:9.325	NA	0.127574	3350	-0.207897	0.0335788	6.69579e-10		0.178	250	-0.228306	0.111598	0.0419201		0.131075	3600	-0.2096	0.0322	7.115e-11
rs7929589	11	60207605	T/C	MS4A4E	intron_variant,NMD_transcript_variant	NA		T:1.881	NA	0.40197	3350	0.369203	0.0220224	1.27734e-60		0.314	250	0.231575	0.0885578	0.00951636		0.395862	3600	0.3612	0.0214	4.466e-64		Blood MS4A6A: 6.6e-18	Blood MS4A6A:1.4e-24; Testis MS4A6E: 5.4e-13
rs10897016	11	60207635	C/T	MS4A4E	intron_variant,NMD_transcript_variant	NA		C:5.353	NA	0.128171	3350	-0.206961	0.0335367	7.59568e-10		0.212	250	-0.170179	0.102981	0.0997962		0.133991	3600	-0.2034	0.0319	1.776e-10
rs7928895	11	60207692	A/G	MS4A4E	intron_variant,NMD_transcript_variant	NA		A:1.382	NA	0.401671	3350	0.369746	0.022037	1.03559e-60		0.292	250	0.212811	0.092285	0.0220036		0.394057	3600	0.3613	0.0214	9.611e-64		Blood MS4A6A:2.8e-17	Blood MS4A6A:1.4e-24; Testis MS4A6E: 3.0e-13
rs12422193	11	60208072	G/C	MS4A4E	intron_variant,NMD_transcript_variant	NA		G:0.157	NA	0.12832	3350	-0.20742	0.0334813	6.53936e-10		0.212	250	-0.170179	0.102981	0.0997962		0.134129	3600	-0.2039	0.0318	1.529e-10
rs11230192	11	60208236	T/A	MS4A4E	downstream_gene_variant	NA		T:1.282	NA	0.12832	3350	-0.20742	0.0334813	6.53936e-10		0.212	250	-0.170179	0.102981	0.0997962		0.134129	3600	-0.2039	0.0318	1.529e-10
rs673141	11	60208237	T/C	MS4A4E	downstream_gene_variant	NA		G:1.365;T:1.657	NA	0.395106	3350	-0.189601	0.0230458	2.72066e-16		0.32	250	-0.0341437	0.0904429	0.706139		0.389892	3600	-0.1801	0.0223	7.287e-16			Testis MS4A6E: 6.0e-29; Blood MS4A6A: 1.5e-8
rs7932740	11	60208638	A/G	MS4A4E	downstream_gene_variant	NA		A:9.869	NA	0.401671	3350	0.369746	0.022037	1.03559e-60		0.292	250	0.212811	0.092285	0.0220036		0.394057	3600	0.3613	0.0214	9.611e-64		Blood MS4A6A:2.8e-17	Blood MS4A6A:1.4e-24; Testis MS4A6E: 3.0e-13
rs674971	11	60208640	C/A	MS4A4E	missense_variant	p.A146S		A:15.15;G:22.8;T:19.70	-	0.075404	3215	-0.318161	0.0430884	1.95178e-13		0.104938	243	-0.02	0.134	0.881		0.077479	3458	-0.3182	0.0431	1.537e-13
rs675452	11	60208767	G/A	MS4A4E	downstream_gene_variant	NA		A:0.267;C:0.224	NA	0.075715	3215	-0.315803	0.0429206	2.36553e-13		0.109053	243	NA	NA	NA		0.078057	3458	-0.315803	0.0429206	2.36553e-13
rs589688	11	60209029	A/G	MS4A4E	downstream_gene_variant	NA		C:0.468;G:0.543;T:0.438	NA	0.075715	3215	-0.315803	0.0429206	2.36553e-13		0.109053	243	NA	NA	NA		0.078057	3458	-0.315803	0.0429206	2.36553e-13
rs592364	11	60209622	C/A	MS4A4E	downstream_gene_variant	NA		A:0.040;G:0.044;T:0.055	NA	0.074008	3350	-0.310983	0.042733	4.22781e-13		0.11	250	-0.000697498	0.130595	0.995743		0.076507	3600	-0.281	0.0406	4.576e-12
rs582407	11	60209757	G/C	MS4A4E	downstream_gene_variant	NA		A:0.031;C:0.026;T:0.024	NA	0.075715	3215	-0.315803	0.0429206	2.36553e-13		0.109053	243	NA	NA	NA		0.078057	3458	-0.315803	0.0429206	2.36553e-13
rs604085	11	60209928	A/G	MS4A4E	downstream_gene_variant	NA		A:0.459	NA	0.395106	3350	-0.189601	0.0230458	2.72066e-16		0.356	250	-0.0756943	0.0875539	0.388193		0.392391	3600	-0.1822	0.0223	2.929e-16			Testis MS4A6E: 1.7e-29; Blood MS4A6A: 5.8e-9
rs11230193	11	60210173	C/T	MS4A4E	downstream_gene_variant	NA		C:4.113	NA	0.12832	3350	-0.20742	0.0334813	6.53936e-10		0.21	250	-0.152615	0.103401	0.141331		0.133991	3600	-0.2022	0.0319	2.174e-10
rs595014	11	60210292	A/G	MS4A4E	downstream_gene_variant	NA		G:0.261	NA	0.075715	3215	-0.320983	0.0430215	1.10144e-13		0.104938	243	NA	NA	NA		0.077768	3458	-0.320983	0.0430215	1.10144e-13
rs607639	11	60210699	A/G	MS4A4E	downstream_gene_variant	NA		G:0.069;T:0.056	NA	0.075404	3215	-0.318161	0.0430884	1.95178e-13		0.104938	243	NA	NA	NA		0.077479	3458	-0.318161	0.0430884	1.95178e-13
rs764859	11	60210782	G/C	MS4A4E	downstream_gene_variant	NA		G:2.479;T:2.930	NA	0.40182	3350	0.369954	0.0220406	9.32438e-61		0.292	250	0.212811	0.092285	0.0220036		0.394196	3600	0.3615	0.0214	8.617e-64		Blood MS4A6A:5.5e-17	Blood MS4A6A:2.3e-24; Testis MS4A6E: 2.8e-13
rs4939319	11	60211225	C/T	MS4A4E	downstream_gene_variant	NA		C:2.785	NA	0.12832	3350	-0.20742	0.0334813	6.53936e-10		0.212	250	-0.170179	0.102981	0.0997962		0.134129	3600	-0.2039	0.0318	1.529e-10
rs1285231	11	60211935	C/T	MS4A4E	downstream_gene_variant	NA		C:3.290;G:2.933	NA	0.395106	3350	-0.189601	0.0230458	2.72066e-16		0.322	250	-0.039479	0.0897965	0.660606		0.390031	3600	-0.1803	0.0223	6.574e-16			Testis MS4A6E: 6.0e-29; Blood MS4A6A: 1.5e-8
rs1151119	11	60212459	A/G	MS4A4E	downstream_gene_variant	NA		A:0.697	NA	0.395106	3350	-0.189601	0.0230458	2.72066e-16		0.322	250	-0.039479	0.0897965	0.660606		0.390031	3600	-0.1803	0.0223	6.574e-16			Testis MS4A6E: 6.0e-29; Blood MS4A6A: 1.5e-8
rs626011	11	60212545	A/G	MS4A4E	downstream_gene_variant	NA		A:0.889	NA	0.395106	3350	-0.189601	0.0230458	2.72066e-16		0.356	250	-0.0756943	0.0875539	0.388193		0.392391	3600	-0.1822	0.0223	2.929e-16			Testis MS4A6E: 1.7e-29; Blood MS4A6A: 5.8e-8
rs626023	11	60212557	G/C	MS4A4E	downstream_gene_variant	NA		A:1.905;C:1.618	NA	0.075404	3215	-0.318161	0.0430884	1.95178e-13		0.104938	243	NA	NA	NA		0.077479	3458	-0.318161	0.0430884	1.95178e-13
rs636988	11	60212691	T/G	MS4A4E	downstream_gene_variant	NA		G:1.508	NA	0.075404	3215	-0.318161	0.0430884	1.95178e-13		0.104938	243	NA	NA	NA		0.077479	3458	-0.318161	0.0430884	1.95178e-13
rs11230194	11	60212842	G/C	MS4A4E	downstream_gene_variant	NA		G:1.032	NA	0.401522	3350	0.36891	0.0220517	2.21517e-60		0.292	250	0.212811	0.092285	0.0220036		0.393918	3600	0.3605	0.0214	2.162e-63		Blood MS4A6A:2.0e-17	Blood MS4A6A:1.4e-24; Testis MS4A6E: 3.0e-13
rs7929057	11	60213125	T/C	MS4A4E	missense_variant	p.G77D		T:5.879	-	0.127574	3350	-0.207897	0.0335788	6.69579e-10		0.176	250	-0.208052	0.112193	0.064965		0.130936	3600	-0.2079	0.0322	1.026e-10
rs1426253	11	60213745	C/A	MS4A4E	intron_variant	NA		C:3.505	NA	0.40182	3350	0.369399	0.0220314	1.23667e-60		0.318	250	0.22814	0.0875811	0.00979182		0.396001	3600	0.361	0.0214	4.829e-64		Blood MS4A6A:6.6e-18	Blood MS4A6A:1.4e-24; Testis MS4A6E: 5.4e-13
rs7932904	11	60214051	T/C	MS4A4E	intron_variant	NA		T:0.737	NA	0.127723	3350	-0.207487	0.0335674	7.13439e-10		0.18	250	-0.226888	0.1116	0.0432004		0.131352	3600	-0.2091	0.0321	7.778e-11
rs603568	11	60214146	C/T	MS4A4E	intron_variant	NA		C:4.024	NA	0.395106	3350	-0.189601	0.0230458	2.72066e-16		0.32	250	-0.0374458	0.0905052	0.67945		0.389892	3600	-0.1803	0.0223	6.758e-16			Testis MS4A6E: 6.0e-29; Blood MS4A6A: 1.5e-8
rs670854	11	60214296	C/T	MS4A4E	intron_variant	NA		C:0.780	NA	0.395106	3350	-0.189601	0.0230458	2.72066e-16		0.322	250	-0.039479	0.0897965	0.660606		0.390031	3600	-0.1803	0.0223	6.574e-16			Testis MS4A6E: 6.0e-29; Blood MS4A6A: 1.5e-8
rs4939320	11	60214328	C/T	MS4A4E	intron_variant	NA		A:8.927;C:9.507	NA	0.40197	3350	0.369203	0.0220224	1.27734e-60		0.315261	249	0.222838	0.0885078	0.0124986		0.395972	3599	0.3607	0.0214	6.671e-64		Blood MS4A6A:6.6e-18	Blood MS4A6A:1.4e-24; Testis MS4A6E: 5.4e-13
rs11603507	11	60214997	A/T	MS4A4E	intron_variant	NA		A:1.085;G:1.176	NA	0.401671	3350	0.369746	0.022037	1.03559e-60		0.293173	249	0.202738	0.0922779	0.0290247		0.394167	3599	0.3607	0.0214	1.475e-63		Blood MS4A6A:2.8e-17	Blood MS4A6A:1.4e-24; Testis MS4A6E: 3.0e-13
rs1426252	11	60216313	A/T	MS4A4E	intron_variant	NA		C:0.918;G:1.058;T:0.861	NA	0.075715	3215	-0.315803	0.0429206	2.36553e-13		0.109053	243	NA	NA	NA		0.078057	3458	-0.315803	0.0429206	2.36553e-13
rs650777	11	60216381	G/A	MS4A4E	intron_variant	NA		A:0.436	NA	0.072917	3215	-0.313096	0.0435877	8.44383e-13		0.078189	243	NA	NA	NA		0.073287	3458	-0.313096	0.0435877	8.44383e-13
rs56273223	11	60217203	C/A	MS4A4E	intron_variant	NA		C:7.194	NA	0.40182	3350	0.369523	0.0220295	1.10812e-60		0.292	250	0.212811	0.092285	0.0220036		0.394196	3600	0.3611	0.0214	1.031e-63		Blood MS4A6A:2.8e-17	Blood MS4A6A:1.4e-24; Testis MS4A6E: 3.0e-13
rs594414	11	60218427	T/C	MS4A4E	intron_variant	NA		A:2.811;C:3.185;G:3.000	NA	0.075249	3215	-0.320408	0.043223	1.57471e-13		0.104938	243	NA	NA	NA		0.077334	3458	-0.320408	0.043223	1.57471e-13
rs1820428	11	60218860	T/A	MS4A4E	intron_variant	NA		T:5.681	NA	0.40182	3350	0.369926	0.0220406	9.51754e-61		0.29	250	0.232761	0.0934455	0.013453		0.394057	3600	0.3627	0.0215	3.967e-64		Blood MS4A6A:2.8e-17	Blood MS4A6A:1.4e-24; Testis MS4A6E: 3.0e-13
rs4492839	11	60218926	A/T	MS4A4E	intron_variant	NA		A:5.491	NA	0.40182	3350	0.369926	0.0220406	9.51754e-61		0.29	250	0.232761	0.0934455	0.013453		0.394057	3600	0.3627	0.0215	3.967e-64		Blood MS4A6A:2.8e-17	Blood MS4A6A:1.4e-24; Testis MS4A6E: 3.0e-13
rs688460	11	60219237	T/C	MS4A4E	intron_variant	NA		T:2.028	NA	0.394957	3350	-0.189985	0.0230549	2.43837e-16		0.356	250	-0.0756943	0.0875539	0.388193		0.392252	3600	-0.1826	0.0223	2.633e-16			Testis MS4A6E: 1.7e-29; Blood MS4A6A: 5.8e-9
rs56357056	11	60219344	G/A	MS4A4E	intron_variant	NA		G:4.034	NA	0.401671	3350	0.369607	0.0220367	1.13665e-60		0.284	250	0.239672	0.0947911	0.0121312		0.393502	3600	0.3629	0.0215	3.848e-64		Blood MS4A6A: 4.5e-16	Blood MS4A6A:1.0e-25; Testis MS4A6E: 3.0e-13
rs12363802	11	60219896	A/G	MS4A4E	intron_variant	NA		A:8.901	NA	0.127275	3350	-0.209293	0.0336007	5.28844e-10		0.1	250	-0.380008	0.143109	0.00847831		0.125382	3600	-0.2182	0.0327	2.543e-11
rs77732321	11	60219962	TG/T	MS4A4E	intron_variant	NA		GG:1.028	NA	0.12832	3350	-0.20742	0.0334813	6.53936e-10		0.212	250	-0.170179	0.102981	0.0997962		0.134129	3600	-0.2039	0.0318	1.529e-10
rs673573	11	60220162	T/G	MS4A4E	intron_variant	NA		G:7.540	NA	0.075249	3215	-0.320408	0.043223	1.57471e-13		0.106996	243	NA	NA	NA		0.077479	3458	-0.320408	0.043223	1.57471e-13
rs11230196	11	60220406	T/A	MS4A4E	intron_variant	NA		C:8.197;T:8.071	NA	0.128171	3350	-0.208098	0.0334913	5.82523e-10		0.212	250	-0.170179	0.102981	0.0997962		0.133991	3600	-0.2045	0.0318	1.363e-10
rs672218	11	60220483	T/C	MS4A4E	intron_variant	NA		A:2.131;C:2.605;G:2.290	NA	0.07556	3215	-0.318019	0.0430537	1.91382e-13		0.109053	243	NA	NA	NA		0.077913	3458	-0.318019	0.0430537	1.91382e-13
rs4497428	11	60220493	C/T	MS4A4E	intron_variant	NA		C:3.589	NA	0.128171	3350	-0.208098	0.0334913	5.82523e-10		0.212	250	-0.170179	0.102981	0.0997962		0.133991	3600	-0.2045	0.0318	1.363e-10
rs2868099	11	60220720	A/G	MS4A4E	intron_variant	NA		A:2.269	NA	0.0881826	3350	0.286796	0.0400474	9.7881e-13		0.042	250	0.21054	0.216479	0.331796		0.0849764	3600	0.2843	0.0394	5.243e-13			Adipose MS4A4A: 3.3e-9
rs11230197	11	60220880	T/G	MS4A4E	intron_variant	NA		T:0.234	NA	0.128171	3350	-0.208098	0.0334913	5.82523e-10		0.212	250	-0.170179	0.102981	0.0997962		0.133991	3600	-0.2045	0.0318	1.363e-10
rs11230198	11	60221106	C/T	MS4A4E	intron_variant	NA		C:5.326	NA	0.127425	3350	-0.208581	0.033589	5.96238e-10		0.178	250	-0.228306	0.111598	0.0419201		0.130936	3600	-0.2102	0.0322	6.322e-11
rs35712576	11	60221257	A/AT	MS4A4E	intron_variant	NA		T:1.546	NA	0.075249	3215	-0.320408	0.043223	1.57471e-13		0.104938	243	NA	NA	NA		0.077334	3458	-0.320408	0.043223	1.57471e-13
rs2081546	11	60221365	A/T	MS4A4E	intron_variant	NA		T:3.814	NA	0.07556	3215	-0.318019	0.0430537	1.91382e-13		0.109053	243	NA	NA	NA		0.077913	3458	-0.318019	0.0430537	1.91382e-13
rs584469	11	60221389	C/T	MS4A4E	intron_variant	NA		C:5.833;G:5.489	NA	0.394658	3350	-0.188572	0.0230783	4.30085e-16		0.356	250	-0.0756943	0.0875539	0.388193		0.391974	3600	-0.1812	0.0223	4.606e-16			Testis MS4A6E: 1.4e-29; Blood MS4A6A: 1.3e-8
rs657928	11	60221433	A/G	MS4A4E	intron_variant	NA		A:3.523	NA	0.394808	3350	-0.189797	0.0230655	2.68777e-16		0.32	250	-0.0341437	0.0904429	0.706139		0.389614	3600	-0.1803	0.0224	7.223e-16			Testis MS4A6E: 5.1e-29; Blood MS4A6A: 3.2e-8
rs3038672	11	60221457	C/CAG	MS4A4E	intron_variant	NA		AG:2.714	NA	0.394808	3350	-0.189797	0.0230655	2.68777e-16		0.32	250	-0.0341437	0.0904429	0.706139		0.389614	3600	-0.1803	0.0224	7.223e-16
rs11518558	11	60221576	A/G	MS4A4E	intron_variant	NA		A:2.254;T:1.826	NA	0.12832	3350	-0.20558	0.0334313	8.70715e-10		0.18	250	-0.215329	0.111351	0.0543733		0.131908	3600	-0.2064	0.032	1.151e-10
rs2081547	11	60221957	T/C	MS4A4E	intron_variant	NA		T:1.647	NA	0.401224	3350	0.369008	0.0220926	3.34161e-60		0.274	250	0.274686	0.0968266	0.00496392		0.392391	3600	0.3643	0.0215	3.468e-64		Blood MS4A6A: 4.4e-15	Blood MS4A6A:4.6e-25; Testis MS4A6E: 5.1e-13
rs612738	11	60223118	T/G	MS4A4E	intron_variant	NA		A:3.841;T:3.271	NA	0.394658	3350	-0.189944	0.0230759	2.63022e-16		0.34	250	-0.0567856	0.0888905	0.523574		0.390864	3600	-0.1815	0.0223	4.375e-16			Testis MS4A6E: 1.2e-28; Blood MS4A6A: 2.6e-8
rs613548	11	60223239	G/C	MS4A4E	intron_variant	NA		C:0.850	NA	0.075249	3215	-0.320408	0.043223	1.57471e-13		0.104938	243	NA	NA	NA		0.077334	3458	-0.320408	0.043223	1.57471e-13
rs613629	11	60223297	C/T	MS4A4E	intron_variant	NA		T:0.869	NA	0.075249	3215	-0.320408	0.043223	1.57471e-13		0.109504	242	NA	NA	NA		0.077646	3457	-0.320408	0.043223	1.57471e-13
rs1869200	11	60223807	A/G	MS4A4E	intron_variant	NA		A:3.181	NA	0.127872	3350	-0.208705	0.0335083	5.30126e-10		0.18	250	-0.226888	0.1116	0.0432004		0.131491	3600	-0.2102	0.0321	5.753e-11
rs5792175	11	60223856	G/GT	MS4A4E	intron_variant	NA		-:1.294	NA	0.12832	3350	-0.207381	0.03348	6.57757e-10		0.208	250	-0.185934	0.102733	0.0716252		0.133852	3600	-0.2053	0.0318	1.118e-10
rs11826180	11	60223860	C/T	MS4A4E	intron_variant	NA		C:2.472;G:2.168	NA	0.402119	3350	0.367627	0.0220474	5.17824e-60		0.318	250	0.22814	0.0875811	0.00979182		0.396279	3600	0.3593	0.0214	2.212e-63		Blood MS4A6A: 1.1e-17	Blood MS4A6A:1.2e-23; Testis MS4A6E: 5.5e-13
rs620612	11	60224374	T/C	MS4A4E	intron_variant	NA		T:3.208	NA	0.394808	3350	-0.189797	0.0230655	2.68777e-16		0.355422	249	-0.0767872	0.0872244	0.379602		0.392083	3599	-0.1824	0.0223	2.833e-16			Testis MS4A6E: 1.4e-29; Blood MS4A6A: 2.6e-8
rs1349667	11	60225873	A/T	MS4A4E	intron_variant	NA		A:2.575	NA	0.399731	3350	0.367844	0.0221309	1.17475e-59		0.293173	249	0.182943	0.0918683	0.0476347		0.392361	3599	0.3577	0.0215	4.563e-62
rs1834555	11	60226501	C/T	MS4A4E	intron_variant	NA		C:2.019	NA	0.128469	3350	-0.208632	0.0334227	4.85938e-10		0.214	250	-0.183258	0.101389	0.0720016		0.134407	3600	-0.2061	0.0317	8.342e-11
rs673996	11	60226679	A/C	MS4A4E	intron_variant	NA		A:0.591;G:0.643;T:0.787	NA	0.394658	3350	-0.189317	0.0230762	3.28703e-16		0.354	250	-0.0618716	0.0871736	0.47858		0.391836	3600	-0.181	0.0223	4.961e-16			Testis MS4A6E: 1.4e-29; Blood MS4A6A: 1.3e-8
chr11:60227128	11	60227128	TA/T	NA	NA	NA		NA	NA	0.075249	3215	-0.320408	0.043223	1.57471e-13		0.109504	242	NA	NA	NA		0.077646	3457	-0.320408	0.043223	1.57471e-13
rs11601689	11	60228793	C/G	MS4A4E	intron_variant	NA		C:4.865	NA	0.40197	3350	0.367699	0.0220691	6.34732e-60		0.29	250	0.232761	0.0934455	0.013453		0.394196	3600	0.3606	0.0215	3.002e-63		Blood MS4A6A: 4.5e-17	Blood MS4A6A:1.2e-23; Testis MS4A6E: 3.0e-13
rs73485316	11	60228818	A/G	MS4A4E	intron_variant	NA		A:1.379	NA	0.128469	3350	-0.208632	0.0334227	4.85938e-10		0.210843	249	-0.157481	0.103018	0.127733		0.134167	3599	-0.2038	0.0318	1.462e-10
rs610352	11	60229495	G/C	MS4A4E	intron_variant	NA		A:0.926;C:0.777	NA	0.476873	3350	0.273928	0.0221652	2.46103e-34		0.434	250	0.16421	0.080349	0.0421272		0.473896	3600	0.2662	0.0214	1.282e-35		Blood MS4A6A: 9.8e-16	Blood MS4A6A:7.2e-16; Testis MS4A6E: 9.1e-17
rs11230201	11	60229521	G/C	MS4A4E	intron_variant	NA		G:1.558;T:1.881	NA	0.40197	3350	0.367699	0.0220691	6.34732e-60		0.29	250	0.232761	0.0934455	0.013453		0.394196	3600	0.3606	0.0215	3.002e-63		Blood MS4A6A: 4.5e-17	Blood MS4A6A:1.2e-23; Testis MS4A6E: 3.0e-13
rs11230202	11	60229750	G/A	MS4A4E	intron_variant	NA		G:6.012	NA	0.127574	3350	-0.209561	0.0335294	4.62445e-10		0.176	250	-0.208052	0.112193	0.064965		0.130936	3600	-0.2094	0.0321	7.061e-11
rs11230203	11	60229823	A/G	MS4A4E	intron_variant	NA		A:2.151;C:1.836	NA	0.128469	3350	-0.208632	0.0334227	4.85938e-10		0.212	250	-0.170179	0.102981	0.0997962		0.134268	3600	-0.205	0.0318	1.137e-10
rs600550	11	60230193	T/C	MS4A4E	upstream_gene_variant	NA		T:0.038	NA	0.394509	3350	-0.189468	0.0230869	3.21496e-16		0.358	250	-0.0734786	0.0869869	0.399155		0.391974	3600	-0.1818	0.0223	3.675e-16			Testis MS4A6E: 1.4e-29; Blood MS4A6A: 1.3e-8
rs80340466	11	60231071	C/T	MS4A4E	upstream_gene_variant	NA		C:1.573	NA	0.126977	3350	-0.212959	0.0335699	2.54545e-10		0.0983936	249	-0.353172	0.144367	0.0151882		0.125	3599	-0.2202	0.0327	1.662e-11
rs2015475	11	60231490	C/A	MS4A4E	upstream_gene_variant	NA		C:2.061	NA	0.40197	3350	0.36586	0.0220608	2.08032e-59		0.291165	249	0.22233	0.0934653	0.0181965		0.394306	3599	0.3583	0.0215	1.627e-62		Blood MS4A6A: 4.5e-17	Blood MS4A6A:1.2e-23; Testis MS4A6E: 3.0e-13
rs641829	11	60231602	T/C	MS4A4E	upstream_gene_variant	NA		A:1.542;C:1.914;G:1.666	NA	0.075249	3215	-0.320408	0.043223	1.57471e-13		0.105372	242	NA	NA	NA		0.077357	3457	-0.320408	0.043223	1.57471e-13
rs112600796	11	60231969	T/TTAAAGA	MS4A4E	upstream_gene_variant	NA		TAAAG:5.155;TAAAGATAAAGATAAAG:-	NA	0.394658	3350	-0.189317	0.0230762	3.28703e-16		0.321285	249	-0.0415005	0.0894659	0.643184		0.389583	3599	-0.1801	0.0223	7.639e-16			Testis MS4A6E: 5.1e-29; Blood MS4A6A: 2.9e-8
rs585540	11	60232605	T/C	MS4A4E	upstream_gene_variant	NA		A:1.844;C:2.270;G:1.986	NA	0.075249	3215	-0.320408	0.043223	1.57471e-13		0.104938	243	NA	NA	NA		0.077334	3458	-0.320408	0.043223	1.57471e-13
rs668095	11	60232827	T/C	MS4A4E	upstream_gene_variant	NA		A:0.631;C:0.797	NA	0.074627	3215	-0.318876	0.0433607	2.43309e-13		0.092593	243	NA	NA	NA		0.075889	3458	-0.318876	0.0433607	2.43309e-13
rs649234	11	60232837	T/A	MS4A4E	upstream_gene_variant	NA		A:1.425;C:1.774;G:1.541	NA	0.075249	3215	-0.320408	0.043223	1.57471e-13		0.104938	243	NA	NA	NA		0.077334	3458	-0.320408	0.043223	1.57471e-13
rs668134	11	60232853	C/T	MS4A4E	upstream_gene_variant	NA		A:0.650;G:0.706;T:0.864	NA	0.074157	3350	-0.305115	0.042709	1.10863e-12		0.11	250	-0.000697498	0.130595	0.995743		0.076645	3600	-0.2757	0.0406	1.107e-11
rs7936120	11	60233101	A/T	MS4A4E	upstream_gene_variant	NA		A:1.890;G:2.034	NA	0.402716	3350	0.367543	0.0220537	5.90947e-60		0.322	250	0.198186	0.0867623	0.0232733		0.397112	3600	0.3573	0.0214	1.021e-62		Blood MS4A6A: 1.4e-17	Blood MS4A6A:1.1e-22; Testis MS4A6E: 5.5e-13
rs661376	11	60233260	T/C	MS4A4E	upstream_gene_variant	NA		A:2.019;C:2.475;G:2.171	NA	0.075249	3215	-0.320408	0.043223	1.57471e-13		0.104938	243	NA	NA	NA		0.077334	3458	-0.320408	0.043223	1.57471e-13
rs662674	11	60233540	A/G	MS4A4E	upstream_gene_variant	NA		G:2.100;T:1.740	NA	0.075249	3215	-0.320408	0.043223	1.57471e-13		0.104938	243	NA	NA	NA		0.077334	3458	-0.320408	0.043223	1.57471e-13
rs1426251	11	60233665	T/G	MS4A4E	upstream_gene_variant	NA		T:3.006	NA	0.127574	3350	-0.209039	0.0335328	5.1229e-10		0.178	250	-0.226519	0.111588	0.0435182		0.131075	3600	-0.2105	0.0321	5.589e-11
rs1426250	11	60233852	G/A	MS4A4E	upstream_gene_variant	NA		G:4.242	NA	0.402119	3350	0.367753	0.0220579	5.35999e-60		0.29	250	0.232761	0.0934455	0.013453		0.394335	3600	0.3606	0.0215	2.504e-63		Blood MS4A6A: 4.5e-17	Blood MS4A6A:1.2e-23; Testis MS4A6E: 3.0e-13
rs7350544	11	60233896	T/C	MS4A4E	upstream_gene_variant	NA		T:0.467	NA	0.128171	3350	-0.208957	0.0334464	4.6994e-10		0.21	250	-0.16965	0.102903	0.100593		0.133852	3600	-0.2052	0.0318	1.11e-10
rs676309	11	60234100	C/T	MS4A4E	upstream_gene_variant	NA		A:3.369;C:3.936;G:3.568	NA	0.394658	3350	-0.189317	0.0230762	3.28703e-16		0.322	250	-0.039479	0.0897965	0.660606		0.389614	3600	-0.18	0.0223	7.932e-16			Testis MS4A6E: 5.1e-29; Blood MS4A6A: 3.2e-8
rs678384	11	60234719	G/T	MS4A4E	upstream_gene_variant	NA		G:2.711	NA	0.394509	3350	-0.189727	0.0230744	2.82902e-16		0.321285	249	-0.0415005	0.0894659	0.643184		0.389444	3599	-0.1805	0.0223	6.6e-16			Testis MS4A6E: 5.1e-29; Blood MS4A6A: 3.2e-8
rs1426249	11	60234788	A/C	MS4A4E	upstream_gene_variant	NA		A:0.412	NA	0.400929	3335	0.36132	0.0220045	2.6134e-58		0.313253	249	0.232666	0.0872408	0.00820319		0.39484	3584	0.3536	0.0213	1.077e-61
rs718376	11	60235462	A/G	MS4A4E	intron_variant,NMD_transcript_variant	NA		A:0.517;C:0.431	NA	0.394808	3350	0.363749	0.0221657	2.97058e-58		0.264	250	0.292378	0.100313	0.00391403		0.385726	3600	0.3604	0.0216	2.888e-62		Blood MS4A6A: 3.0e-15	Blood MS4A6A:1.4e-23; Testis MS4A6E: 3.2e-12
rs621965	11	60237355	A/G	MS4A4E	intron_variant,NMD_transcript_variant	NA		A:2.609	NA	0.391947	3215	-0.178473	0.0236493	5.79238e-14		0.32716	243	NA	NA	NA		0.387395	3458	-0.178473	0.0236493	5.79238e-14			Testis MS4A6E: 5.1e-29; Blood MS4A6A: 3.0e-8
rs633463	11	60237700	G/T	MS4A4E	intron_variant,NMD_transcript_variant	NA		A:3.081;G:3.276	NA	0.391947	3215	-0.178049	0.023651	6.6565e-14		0.326446	242	NA	NA	NA		0.387363	3457	-0.178049	0.023651	6.6565e-14			Testis MS4A6E: 5.1e-29; Blood MS4A6A: 3.0e-8
rs611267	11	60237795	A/G	MS4A4E	intron_variant,NMD_transcript_variant	NA		G:1.967;T:1.625	NA	0.479409	3350	0.274653	0.0221362	1.37414e-34		0.386	250	0.213006	0.085703	0.0136559		0.472924	3600	0.2708	0.0214	1.359e-36		Blood MS4A6A: 2.3e-13	Blood MS4A6A:2.3e-17; Testis MS4A6E: 1.4e-16
rs615405	11	60237841	A/G	MS4A4E	intron_variant,NMD_transcript_variant	NA		C:0.810;G:0.934;T:0.760	NA	0.075249	3215	-0.320408	0.043223	1.57471e-13		0.104938	243	NA	NA	NA		0.077334	3458	-0.320408	0.043223	1.57471e-13
rs72920867	11	60237951	C/T	MS4A4E	intron_variant,NMD_transcript_variant	NA		C:2.350	NA	0.404805	3350	0.367799	0.0220001	2.63668e-60		0.276	250	0.266509	0.0954674	0.0056872		0.395862	3600	0.3627	0.0214	3.317e-64		Blood MS4A6A: 4.4e-15	Blood MS4A6A:4.6e-25; Testis MS4A6E: 5.1e-13
rs650853	11	60239228	T/C	MS4A4E	intron_variant,NMD_transcript_variant	NA		A:0.593;C:0.750;G:0.645	NA	0.07556	3215	-0.325728	0.043245	6.46116e-14		0.104938	243	NA	NA	NA		0.077624	3458	-0.325728	0.043245	6.46116e-14
rs650926	11	60239281	G/C	MS4A4E	intron_variant,NMD_transcript_variant	NA		A:1.308;C:1.099;T:1.037	NA	0.075715	3215	-0.325753	0.0432026	6.085e-14		0.109053	243	NA	NA	NA		0.078057	3458	-0.325753	0.0432026	6.085e-14
rs650943	11	60239292	C/A	MS4A4E	intron_variant,NMD_transcript_variant	NA		C:2.834;G:3.167	NA	0.392102	3215	-0.178328	0.0236384	5.90856e-14		0.32716	243	NA	NA	NA		0.38754	3458	-0.178328	0.0236384	5.90856e-14			Testis MS4A6E: 5.1e-29; Blood MS4A6A: 3.0e-8
rs1834554	11	60240100	C/G	MS4A4E	intron_variant,NMD_transcript_variant	NA		C:1.039	NA	0.164531	3120	0.364622	0.0307881	1.12019e-31		0.139738	229	NA	NA	NA		0.162836	3349	0.364622	0.0307881	1.12019e-31
rs1019671	11	60240678	C/T	MS4A4E	intron_variant,NMD_transcript_variant	NA		C:2.715;G:2.391	NA	0.404058	3350	0.366221	0.0219796	6.28466e-60		0.316	250	0.228146	0.0874212	0.00965877		0.397945	3600	0.358	0.0213	2.642e-63		Blood MS4A6A: 5.1e-18	Blood MS4A6A:1.7e-23; Testis MS4A6E: 3.6e-13
rs11230212	11	60243514	T/C	MS4A4E	upstream_gene_variant	NA		T:1.070	NA	0.127723	3350	-0.213813	0.0335561	2.12528e-10		0.096	250	-0.329036	0.1471	0.0262612		0.125521	3600	-0.2195	0.0327	1.95e-11
rs611418	11	60243540	C/T	MS4A4E	upstream_gene_variant	NA		T:0.543	NA	0.40376	3350	0.361112	0.0221254	1.1542e-57		0.3	250	0.207543	0.0900302	0.0220469		0.396557	3600	0.3524	0.0215	1.922e-60		Blood MS4A6A: 7.7e-17	Blood MS4A6A:1.5e-19; Testis MS4A6E: 2.6e-14
rs627081	11	60244681	T/G	MS4A4E	upstream_gene_variant	NA		A:3.050;T:2.521	NA	0.391525	3350	-0.180015	0.0231061	8.83643e-15		0.324	250	-0.0558619	0.0901786	0.53623		0.386837	3600	-0.1724	0.0224	1.353e-14			Testis MS4A6E: 1.6e-30
rs603648	11	60245200	A/T	MS4A4E	upstream_gene_variant	NA		T:2.021	NA	0.404058	3350	0.361453	0.0221364	1.0326e-57		0.308	250	0.170461	0.0900218	0.0595445		0.39739	3600	0.3506	0.0215	8.623e-60		Blood MS4A6A: 9.4e-17	Blood MS4A6A:9.1e-19; Testis MS4A6E: 2.6e-14
rs2060873	11	60245322	T/G	MS4A4E	upstream_gene_variant	NA		T:0.963	NA	0.204267	3350	-0.277294	0.0276541	2.47544e-23		0.35	250	-0.0996904	0.0899138	0.268709		0.214385	3600	-0.2619	0.0264	3.763e-23
rs10709978	11	60245564	A/AG	MS4A4E	upstream_gene_variant	NA		-:0.303	NA	0.204118	3350	-0.27782	0.0276841	2.28497e-23		0.348	250	-0.0951244	0.0904672	0.294147		0.214107	3600	-0.2622	0.0265	4.008e-23
rs7127662	11	60245644	T/C	MS4A4E	upstream_gene_variant	NA		T:0.974	NA	0.204267	3350	-0.27703	0.0276568	2.74439e-23		0.35	250	-0.0996904	0.0899138	0.268709		0.214385	3600	-0.2617	0.0264	4.163e-23
rs600064	11	60245978	A/G	MS4A4E	upstream_gene_variant	NA		G:1.482;T:1.211	NA	0.403909	3350	0.360179	0.0221202	2.06206e-57		0.295181	249	0.218977	0.0926237	0.0189105		0.396389	3599	0.3526	0.0215	2.384e-60		Blood MS4A6A: 3.0e-17	Blood MS4A6A:2.9e-19; Testis MS4A6E: 3.7e-14
rs76676346	11	60246074	A/G	MS4A4E	upstream_gene_variant	NA		A:1.503	NA	0.0726649	3350	-0.295749	0.04309	7.98227e-12		0.0783133	249	-0.00218156	0.14688	0.988163		0.0730556	3599	-0.2725	0.0413	4.394e-11
rs654415	11	60246201	G/A	MS4A4E	upstream_gene_variant	NA		A:0.423	NA	0.404058	3350	0.361453	0.0221364	1.0326e-57		0.323293	249	0.169019	0.0891612	0.05927		0.398472	3599	0.3503	0.0215	9.227e-60		Blood MS4A6A: 5.1e-16	Blood MS4A6A:2.5e-18; Testis MS4A6E: 2.6e-14
rs655231	11	60246384	G/A	MS4A4E	upstream_gene_variant	NA		A:1.707;T:1.366	NA	0.404208	3350	0.360519	0.0221312	1.84635e-57		0.321285	249	0.174258	0.088965	0.0513646		0.398472	3599	0.3497	0.0215	1.344e-59		Blood MS4A6A: 5.1e-16	Blood MS4A6A:2.5e-18; Testis MS4A6E: 2.6e-14
rs140714863	11	60246896	A/ACCCAC	MS4A4E	upstream_gene_variant	NA		CCC:0.749;CCCACCCCACCCC:-	NA	0.391376	3350	-0.179147	0.0231198	1.225e-14		0.324	250	-0.0558619	0.0901786	0.53623		0.386698	3600	-0.1715	0.0224	1.863e-14			Testis MS4A6E: 1.6e-30
rs1820426	11	60246942	G/C	MS4A4E	upstream_gene_variant	NA		G:1.674;T:2.016	NA	0.204267	3350	-0.277294	0.0276541	2.47544e-23		0.35	250	-0.0996904	0.0899138	0.268709		0.214385	3600	-0.2619	0.0264	3.763e-23
rs75797217	11	60247263	A/T	MS4A4E	upstream_gene_variant	NA		A:0.989;C:1.246	NA	0.0717696	3350	-0.287296	0.0435282	4.76005e-11		0.04	250	0.134479	0.208729	0.520042		0.069564	3600	-0.2697	0.0426	2.456e-10
rs592894	11	60247423	G/A	MS4A4E	upstream_gene_variant	NA		C:4.054;G:4.400	NA	0.391376	3350	-0.179985	0.0231165	9.17115e-15		0.322	250	-0.0701472	0.0906352	0.439758		0.386559	3600	-0.1733	0.0224	1.028e-14		Blood MS4A6A: 8.2e-8	Blood MS4A6A:3.9e-30
rs3132886	11	60248914	T/A	MS4A4A	intron_variant	NA		A:1.888;G:2.033	NA	0.403433	3349	0.358346	0.0221094	6.40594e-57		0.298	250	0.231232	0.0905034	0.0112685		0.396111	3599	0.3512	0.0215	4.267e-60		Blood MS4A6A: 8.4e-17	Blood MS4A6A:9.2e-20; Testis MS4A6E: 3.1e-14
rs2509801	11	60249459	A/G	MS4A4A	intron_variant	NA		C:1.038;G:1.196;T:0.973	NA	0.404208	3350	0.361428	0.0221417	1.11534e-57		0.324	250	0.152334	0.0889384	0.0881018		0.398639	3600	0.3492	0.0215	2.103e-59		Blood MS4A6A: 9.4e-17	Blood MS4A6A:4.3e-18; Testis MS4A6E: 6.8e-14
rs57126530	11	60249599	T/C	MS4A4A	intron_variant	NA		T:1.244	NA	0.0725157	3350	-0.296219	0.0431221	7.67014e-12		0.078	250	-0.00319379	0.147427	0.982735		0.0728964	3600	-0.2731	0.0414	4.135e-11
rs6591558	11	60250180	C/A	MS4A4A	intron_variant	NA		C:1.189;G:1.368;T:1.115	NA	0.203969	3350	-0.278005	0.0276572	1.94313e-23		0.346	250	-0.118279	0.0895419	0.187843		0.213829	3600	-0.2641	0.0264	1.62e-23
rs7940303	11	60250426	A/C	MS4A4A	intron_variant	NA		A:5.048	NA	0.127723	3350	-0.213573	0.0335543	2.22077e-10		0.178	250	-0.184856	0.11138	0.0983449		0.131214	3600	-0.2112	0.0321	4.925e-11
rs142165292	11	60250447	T/TCTC	MS4A4A	intron_variant	NA		CT:1.081;CTCCTCCT:-	NA	0.391226	3350	-0.179041	0.0231321	1.31041e-14		0.324	250	-0.0558619	0.0901786	0.53623		0.386559	3600	-0.1714	0.0224	1.992e-14
rs10897019	11	60250548	G/T	MS4A4A	intron_variant	NA		G:1.732	NA	0.127872	3350	-0.213592	0.0335425	2.18112e-10		0.18	250	-0.204976	0.110828	0.0656739		0.131491	3600	-0.2129	0.0321	3.345e-11
chr11:60251176	11	60251176	T/TTG	NA	NA	NA		NA	NA	0.203969	3350	-0.278005	0.0276572	1.94313e-23		0.346	250	NA	NA	NA		0.213829	3600	-0.278005	0.0276572	1.94313e-23
chr11:60251443	11	60251443	T/TA	NA	NA	NA		NA	NA	0.426501	3346	-0.164649	0.0228128	6.53632e-13		0.35743	249	NA	NA	NA		0.421719	3595	-0.164649	0.0228128	6.53632e-13
rs636317	11	60251677	C/T	MS4A4A	intron_variant	NA		T:7.791	NA	0.404208	3350	0.362019	0.0221403	7.32274e-58		0.33	250	0.167907	0.0876764	0.056728		0.399056	3600	0.3504	0.0215	6.844e-60		Blood MS4A6A: 1.1e-16	Blood MS4A6A:2.2e-17; Testis MS4A6E: 1.1e-13
rs636341	11	60251688	A/C	MS4A4A	intron_variant	NA		C:0.654;T:0.613	NA	0.40376	3350	0.361849	0.0221382	8.03318e-58		0.288	250	0.238242	0.0937955	0.0117473		0.395723	3600	0.3553	0.0215	4.231e-61		Blood MS4A6A: 6.1e-16	Blood MS4A6A:5.2e-21; Testis MS4A6E:3.7e-14
rs61897943	11	60251913	C/T	MS4A4A	intron_variant	NA		C:5.086	NA	0.0798269	3350	0.333399	0.041451	1.2057e-15		0.038	250	0.38188	0.218957	0.0824864		0.0769231	3600	0.3351	0.0407	1.916e-16
rs73485360	11	60252074	T/C	MS4A4A	intron_variant	NA		G:1.125;T:1.374	NA	0.0752014	3350	-0.298813	0.0426716	3.02691e-12		0.14	250	0.0114842	0.117723	0.922373		0.0797001	3600	-0.2628	0.0401	5.745e-11
rs17154687	11	60252135	G/A	MS4A4A	intron_variant	NA		G:1.978	NA	0.127723	3350	-0.213795	0.0335535	2.12591e-10		0.18	250	-0.204976	0.110828	0.0656739		0.131352	3600	-0.2131	0.0321	3.26e-11
rs672399	11	60252639	T/G	MS4A4A	intron_variant	NA		A:2.066;C:2.530;G:2.221	NA	0.404954	3350	0.361076	0.0221406	1.40145e-57		0.294	250	0.231286	0.0924478	0.0130556		0.397251	3600	0.354	0.0215	9.49e-61		Blood MS4A6A: 3.0e-17	Blood MS4A6A:3.8e-18; Testis MS4A6E: 2.7e-14
rs675655	11	60253401	C/G	MS4A4A	intron_variant	NA		A:1.670;C:1.390;T:1.343	NA	0.390928	3350	-0.178903	0.0231247	1.34615e-14		0.324	250	-0.0558619	0.0901786	0.53623		0.386282	3600	-0.1713	0.0224	2.044e-14			Testis MS4A6E: 1.6e-30
rs4939327	11	60254011	T/A	MS4A4A	intron_variant	NA		T:4.230	NA	0.202925	3350	-0.277745	0.0277048	2.52578e-23		0.342	250	-0.137438	0.090231	0.129092		0.21258	3600	-0.2657	0.0265	1.118e-23
rs76608006	11	60254113	A/C	MS4A4A	intron_variant	NA		A:2.381;T:3.014	NA	0.0738585	3350	-0.300783	0.0429819	3.12916e-12		0.09	250	0.0106235	0.139762	0.939476		0.0749792	3600	-0.2739	0.0411	2.622e-11
rs1582763	11	60254475	A/G	MS4A4A	intron_variant	NA		A:3.444	NA	0.368845	3350	0.371078	0.0226096	2.8808e-58		0.244	250	0.356666	0.0987313	0.000372713		0.360178	3600	0.3704	0.022	2.256e-63		Blood MS4A6A: 6.9e-12	Blood MS4A6A:9.4e-18; Testis MS4A6E: 5.2e-13
rs10792258	11	60254847	T/C	MS4A4A	intron_variant	NA		T:4.137	NA	0.203074	3350	-0.27873	0.0276995	1.74704e-23		0.342	250	-0.137438	0.090231	0.129092		0.212719	3600	-0.2666	0.0265	7.764e-24
rs1562990	11	60255614	C/A	MS4A4A	intron_variant	NA		A:0.548;T:0.742	NA	0.407043	3350	0.358404	0.0220794	4.41073e-57		0.304	250	0.215789	0.0919196	0.0197481		0.399889	3600	0.3506	0.0215	5.858e-60		Blood MS4A6A: 3.8e-17	Blood MS4A6A:4.6e-20; Testis MS4A6E: 3.7e-14
rs7121656	11	60256535	C/T	MS4A4A	intron_variant	NA		A:1.393;G:1.509;T:1.825	NA	0.402716	3350	0.360394	0.0221673	3.00481e-57		0.338	250	0.17293	0.0869128	0.0478139		0.398223	3600	0.3489	0.0215	2.411e-59		Blood MS4A6A: 8.9e-17	Blood MS4A6A:1.7e-17; Testis MS4A6E: 3.0e-14
rs79683877	11	60256713	A/G	MS4A4A	intron_variant	NA		A:0.051	NA	0.0708744	3350	-0.285024	0.0438955	9.6526e-11		0.036	250	0.0492192	0.22073	0.823747		0.0684532	3600	-0.2723	0.0431	2.532e-10
rs79943321	11	60257651	T/C	MS4A4A	intron_variant	NA		T:3.437	NA	0.0705759	3350	-0.289274	0.0439252	5.24627e-11		0.0361446	249	0.0444326	0.219932	0.840074		0.0681944	3599	-0.2765	0.0431	1.376e-10
rs3844135	11	60257883	T/G	MS4A4A	intron_variant	NA		C:4.634;T:4.494	NA	0.128171	3350	-0.218775	0.0335092	7.63984e-11		0.14	250	-0.157501	0.122541	0.199987		0.128992	3600	-0.2145	0.0323	3.21e-11
rs6591559	11	60258092	A/G	MS4A4A	intron_variant	NA		G:0.951;T:0.774	NA	0.40197	3350	0.360092	0.0221705	3.82742e-57		0.304	250	0.222095	0.0893379	0.0136329		0.395168	3600	0.3521	0.0215	3.539e-60		Blood MS4A6A: 6.1e-17	Blood MS4A6A:1.1e-19; Testis MS4A6E: 6.6e-15
rs4938931	11	60259140	G/T	MS4A4A	intron_variant	NA		A:2.478;T:2.053	NA	0.403909	3350	0.357384	0.0221417	1.75788e-56		0.324	250	0.190593	0.0885667	0.0324457		0.398362	3600	0.3476	0.0215	6.892e-59		Blood MS4A6A: 6.3e-17	Blood MS4A6A:5.7e-19; Testis MS4A6E: 1.8e-14
rs1365247	11	60259836	T/C	MS4A4A	intron_variant	NA		T:2.839	NA	0.391674	3350	-0.176695	0.0231503	2.98852e-14		0.32	250	-0.0435467	0.0908266	0.632077		0.386698	3600	-0.1686	0.0224	5.714e-14			Testis MS4A6E: 4.2e-31
rs7942385	11	60260202	C/A	MS4A4A	intron_variant	NA		C:2.437	NA	0.20382	3350	-0.277046	0.0276285	2.4676e-23		0.376	250	-0.190503	0.088424	0.0322503		0.215773	3600	-0.2693	0.0264	1.721e-24
rs7927855	11	60260205	T/C	MS4A4A	intron_variant	NA		T:2.110	NA	0.203372	3350	-0.278448	0.0276901	1.86731e-23		0.346	250	-0.165714	0.0906143	0.0687322		0.213274	3600	-0.2688	0.0265	3.269e-24
rs7108663	11	60260669	C/T	MS4A4A	intron_variant	NA		G:7.867;T:8.263	NA	0.405103	3350	0.357636	0.0221489	1.60167e-56		0.349398	249	0.180308	0.0874534	0.0403646		0.40125	3599	0.3469	0.0215	9.833e-59		Blood MS4A6A: 9.6e-17	Blood MS4A6A:1.3e-17; Testis MS4A6E: 1.3e-14
rs1530915	11	60261444	G/A	MS4A4A	intron_variant	NA		G:3.666	NA	0.394061	3350	-0.176305	0.0231131	3.09491e-14		0.324	250	-0.0558619	0.0901786	0.53623		0.389197	3600	-0.1689	0.0224	4.597e-14			Testis MS4A6E: 1.6e-29
rs1530914	11	60261467	C/T	MS4A4A	intron_variant	NA		A:0.820;G:0.890;T:1.084	NA	0.40182	3350	0.36056	0.0221755	2.94097e-57		0.296	250	0.245148	0.0915465	0.00794622		0.394474	3600	0.3542	0.0216	1.114e-60		Blood MS4A6A: 3.7e-17	Blood MS4A6A:5.4e-20; Testis MS4A6E: 9.4e-15
rs11230219	11	60262255	G/A	MS4A4A	intron_variant	NA		G:1.499;T:1.225	NA	0.202925	3350	-0.278224	0.027668	1.86853e-23		0.332	250	-0.164586	0.0918918	0.0746012		0.211886	3600	-0.2688	0.0265	3.481e-24
rs1026256	11	60262458	T/A	MS4A4A	intron_variant	NA		A:2.002;C:2.456	NA	0.40182	3350	0.36056	0.0221755	2.94097e-57		0.297189	249	0.233211	0.0917156	0.0116609		0.394583	3599	0.3535	0.0216	1.863e-60		Blood MS4A6A: 5.8e-17	Blood MS4A6A:3.9e-20; Testis MS4A6E: 9.4e-15
rs1026255	11	60262476	G/A	MS4A4A	intron_variant	NA		A:1.696;C:1.435	NA	0.40182	3350	0.36056	0.0221755	2.94097e-57		0.297189	249	0.233211	0.0917156	0.0116609		0.394583	3599	0.3535	0.0216	1.863e-60		Blood MS4A6A: 3.7e-17	Blood MS4A6A:5.4e-20; Testis MS4A6E: 9.4e-15
rs1026254	11	60262984	T/C	MS4A4A	intron_variant	NA		A:0.668;C:0.842	NA	0.40182	3350	0.36056	0.0221755	2.94097e-57		0.291165	249	0.23998	0.0929139	0.0104245		0.394167	3599	0.3541	0.0216	1.499e-60		Blood MS4A6A: 9.2e-16	Blood MS4A6A:4.4e-21; Testis MS4A6E: 9.4e-15
rs1026253	11	60263083	G/A	MS4A4A	intron_variant	NA		A:3.529;T:2.967	NA	0.40197	3350	0.360549	0.0221797	3.10547e-57		0.297189	249	0.233211	0.0917156	0.0116609		0.394722	3599	0.3535	0.0216	1.975e-60		Blood MS4A6A: 3.7e-17	Blood MS4A6A:5.4e-20; Testis MS4A6E: 9.4e-15
rs1026252	11	60263086	C/T	MS4A4A	intron_variant	NA		A:3.067;T:3.758	NA	0.40197	3350	0.360549	0.0221797	3.10547e-57		0.297189	249	0.233211	0.0917156	0.0116609		0.394722	3599	0.3535	0.0216	1.975e-60		Blood MS4A6A: 3.7e-17	Blood MS4A6A:5.4e-20; Testis MS4A6E: 9.4e-15
rs78061252	11	60263761	G/A	MS4A4A	intron_variant	NA		G:0.379	NA	0.071322	3350	-0.297688	0.0435082	9.25167e-12		0.07	250	-0.027064	0.15031	0.857269		0.0712302	3600	-0.2768	0.0418	3.535e-11
rs7128450	11	60263797	G/C	MS4A4A	intron_variant	NA		C:0.785	NA	0.402865	3350	0.359828	0.0221839	5.31075e-57		0.344	250	0.201478	0.0868804	0.0212751		0.398778	3600	0.3501	0.0215	1.168e-59		Blood MS4A6A: 9.6e-17	Blood MS4A6A:1.3e-17; Testis MS4A6E: 1.3e-14
rs10736700	11	60263926	T/C	MS4A4A	intron_variant	NA		A:0.586;C:0.783	NA	0.40182	3350	0.36056	0.0221755	2.94097e-57		0.296	250	0.245148	0.0915465	0.00794622		0.394474	3600	0.3542	0.0216	1.114e-60		Blood MS4A6A: 5.8e-17	Blood MS4A6A:3.9e-20; Testis MS4A6E: 9.4e-15
rs10736701	11	60264003	C/T	MS4A4A	intron_variant	NA		A:3.729;T:4.424	NA	0.402865	3350	0.359828	0.0221839	5.31075e-57		0.344	250	0.201478	0.0868804	0.0212751		0.398778	3600	0.3501	0.0215	1.168e-59		Blood MS4A6A: 9.6e-17	Blood MS4A6A:1.3e-17; Testis MS4A6E: 1.3e-14
rs61897945	11	60264798	T/C	MS4A4A	intron_variant	NA		A:0.254;T:0.340	NA	0.081319	3350	0.339891	0.0411507	2.08426e-16		0.04	250	0.401588	0.213392	0.0611143		0.0784504	3600	0.3421	0.0404	2.527e-17
rs7930318	11	60265898	C/T	MS4A4A	intron_variant	NA		T:1.751	NA	0.403014	3350	0.360383	0.0221856	3.71097e-57		0.344	250	0.201478	0.0868804	0.0212751		0.398917	3600	0.3507	0.0215	8.013e-60		Blood MS4A6A: 9.6e-17	Blood MS4A6A:1.3e-17; Testis MS4A6E: 1.3e-14
rs4938932	11	60265975	C/T	MS4A4A	intron_variant	NA		A:2.383;G:2.557;T:3.016	NA	0.40197	3350	0.361116	0.0221773	2.05185e-57		0.296	250	0.245148	0.0915465	0.00794622		0.394613	3600	0.3547	0.0216	7.612e-61		Blood MS4A6A: 3.7e-17	Blood MS4A6A:5.4e-20; Testis MS4A6E: 9.4e-15
rs4938933	11	60266956	C/T	MS4A4A	intron_variant	NA		G:1.563;T:1.887	NA	0.405103	3350	0.358653	0.0221556	8.64208e-57		0.348	250	0.190974	0.0873904	0.029881		0.401139	3600	0.3485	0.0215	3.17e-59		Blood MS4A6A: 9.6e-17	Blood MS4A6A:1.3e-17; Testis MS4A6E: 1.3e-14
rs11230221	11	60267763	T/C	MS4A4A	intron_variant	NA		T:0.508	NA	0.128171	3350	-0.218234	0.0334084	7.46586e-11		0.178	250	-0.205943	0.110595	0.0638655		0.13163	3600	-0.2172	0.032	1.108e-11
rs11230223	11	60268826	G/T	MS4A4A	intron_variant	NA		G:1.903	NA	0.12832	3350	-0.217699	0.0334465	8.71182e-11		0.178	250	-0.205943	0.110595	0.0638655		0.131769	3600	-0.2167	0.032	1.295e-11
rs11230225	11	60270703	C/T	MS4A4A	intron_variant	NA		C:2.405	NA	0.128469	3350	-0.217647	0.0334377	8.70163e-11		0.180723	249	-0.192005	0.110136	0.0826225		0.132083	3599	-0.2155	0.032	1.642e-11
rs62313167	11	60271200	A/C	MS4A4A	intron_variant	NA		A:3.569;T:4.266	NA	0.128469	3350	-0.217647	0.0334377	8.70163e-11		0.18	250	-0.217324	0.110327	0.0500643		0.132047	3600	-0.2176	0.032	1.042e-11
rs1117067	11	60271585	A/G	MS4A4A	intron_variant	NA		A:2.561	NA	0.128171	3350	-0.218917	0.0334966	7.31106e-11		0.176707	249	-0.19139	0.11072	0.0852342		0.131528	3599	-0.2166	0.0321	1.418e-11
rs56867267	11	60271674	A/G	MS4A4A	intron_variant	NA		A:5.118	NA	0.13026	3350	-0.303658	0.0328561	4.20087e-20		0.186	250	-0.11133	0.100408	0.268691		0.134129	3600	-0.2851	0.0312	6.941e-20			Adipose MS4A4A: 1.2e-11
rs2162254	11	60272444	T/A	MS4A4A	intron_variant	NA		A:0.775;C:0.977;G:0.841	NA	0.403462	3350	0.362682	0.022164	6.06428e-58		0.348	250	0.190974	0.0873904	0.029881		0.399611	3600	0.3523	0.0215	1.957e-60		Blood MS4A6A: 1.7e-16	Blood MS4A6A:1.0e-17; Testis MS4A6E: 1.9e-14
rs7107627	11	60273823	T/A	MS4A4A	intron_variant	NA		A:4.091;G:4.289	NA	0.405708	3345	0.357674	0.0221652	1.88008e-56		0.352823	248	0.192286	0.087595	0.0291649		0.402059	3593	0.3477	0.0215	6.738e-59		Blood MS4A6A: 6.4e-14	Blood MS4A6A:9.4e-16; Testis MS4A6E: 1.1e-10
rs58589035	11	60275314	C/T	MS4A4A	intron_variant	NA		C:5.028	NA	0.130558	3350	-0.337875	0.0329739	2.80121e-24		0.180723	249	-0.102535	0.097254	0.292859		0.134028	3599	-0.3136	0.0312	9.895e-24			Nerve MS4A4A: 6.8e-10
rs11230228	11	60275500	G/A	MS4A4A	intron_variant	NA		G:0.785;T:0.638	NA	0.280662	3350	-0.29696	0.024549	5.38003e-33		0.424	250	-0.184048	0.080534	0.0232079		0.290614	3600	-0.2874	0.0235	1.964e-34
rs2084719378	11	60275509	AT/A			NA		NA	NA	0.280364	3350	-0.295015	0.0245501	1.35973e-32		0.424	250	-0.184048	0.080534	0.0232079		0.290336	3600	-0.2856	0.0235	5.013e-34
rs11230229	11	60276954	C/T			NA		A:6.362;C:6.864	NA	0.487317	3350	0.126945	0.0223384	1.43945e-08		0.476	250	0.128751	0.0802595	0.110052		0.486532	3600	0.1271	0.0215	3.53e-09			Testis MS4A6E: 4.5e-14
rs2217071	11	60277205	A/G	MS4A4A	upstream_gene_variant	NA		A:1.623	NA	0.123993	3350	-0.193849	0.0340929	1.41376e-08		0.13	250	-0.272456	0.119659	0.023713		0.12441	3600	-0.1998	0.0328	1.114e-09
rs10792259	11	60277210	T/C	MS4A4A	upstream_gene_variant	NA		G:1.336;T:1.623	NA	0.192331	3350	-0.231223	0.0283612	4.98534e-16		0.178	250	-0.0556455	0.103822	0.5925		0.191336	3600	-0.219	0.0274	1.186e-15			Adipose MS4A4A: 1.4e-8
rs10897021	11	60277407	A/G	MS4A4A	upstream_gene_variant	NA		A:1.041	NA	0.142047	3350	-0.290035	0.0318334	1.37575e-19		0.158	250	-0.143305	0.098592	0.14745		0.143155	3600	-0.2762	0.0303	7.731e-20			Adipose MS4A4A: 2.8e-11; Nerve MS4A4A: 1.1e-8
rs58936849	11	60277420	T/C	MS4A4A	upstream_gene_variant	NA		T:1.037	NA	0.21322	3350	0.263116	0.0272911	1.02863e-21		0.158	250	0.321834	0.119231	0.00746807		0.209386	3600	0.266	0.0266	1.519e-23			Adipose MS4A4A: 2.2e-8
rs2044982	11	60278204	C/T	MS4A4A	upstream_gene_variant	NA		A:0.605;C:0.764	NA	0.428976	3350	-0.164799	0.0226302	4.07938e-13		0.33	250	-0.137002	0.0895398	0.127379		0.422105	3600	-0.1631	0.0219	1.044e-13		Blood MS4A6A: 1.8e-12	Testis MS4A6E: 1.5e-31; Adipose MS4A4A: 1.4e-13; Nerve MS4A4A: 3.7e-10
rs12283601	11	60278639	A/G	MS4A4A	upstream_gene_variant	NA		A:3.420	NA	0.134736	3350	-0.318957	0.0325421	2.22642e-22		0.18	250	-0.179962	0.0971207	0.065173		0.137878	3600	-0.3049	0.0309	4.971e-23			Adipose MS4A4A: 3.0e-11
rs10897022	11	60278833	T/C	MS4A4A	upstream_gene_variant	NA		T:0.887	NA	0.135034	3350	-0.316687	0.0324374	3.21828e-22		0.188	250	-0.141708	0.0967582	0.144413		0.138711	3600	-0.299	0.0308	2.424e-22			Adipose MS4A4A: 2.0e-10; Nerve MS4A4A: 3.6e-10
rs61897948	11	60279614	A/C	MS4A4A	upstream_gene_variant	NA		A:0.900	NA	0.224709	3350	0.28517	0.0268654	6.58233e-26		0.158	250	0.302675	0.119721	0.0121396		0.220078	3600	0.286	0.0262	1.024e-27			Adipose MS4A4A: 6.2e-9; Testis MS4A6E: 6.9e-8
rs111992912	11	60279800	AT/A	MS4A4A	upstream_gene_variant	NA		TTTTTTT:1.573	NA	0.134437	3350	-0.321053	0.0326502	1.63955e-22		0.166	250	-0.123496	0.099562	0.216101		0.136629	3600	-0.3019	0.031	2.245e-22			Adipose MS4A4A: 6.7e-11; Nerve MS4A4A: 2.0e-9
rs1426248	11	60279937	A/C	MS4A4A	upstream_gene_variant	NA		A:1.147	NA	0.206506	3350	0.183064	0.0280192	7.40626e-11		0.194	250	0.0454368	0.104337	0.663625		0.205637	3600	0.1738	0.0271	1.337e-10			Adipose MS4A4A: 8.9e-22; Nerve MS4A4A: 4.2e-11; Lung MS4A4A: 3.1e-15
rs3758865	11	60280014	G/C	MS4A4A	upstream_gene_variant	NA		G:0.754	NA	0.134437	3350	-0.321053	0.0326502	1.63955e-22		0.166	250	-0.123496	0.099562	0.216101		0.136629	3600	-0.3019	0.031	2.245e-22			Adipose MS4A4A: 6.7e-11; Nerve MS4A4A: 2.0e-9
rs3758866	11	60280029	T/C	MS4A4A	upstream_gene_variant	NA		T:2.719	NA	0.227246	3350	0.278063	0.0267206	5.59147e-25		0.214	250	0.266924	0.0997944	0.00801806		0.226326	3600	0.2773	0.0258	6.323e-27			Adipose MS4A4A: 2.7e-10; Testis MS4A6E: 9.2e-8
rs4939330	11	60281934	G/A	MS4A4A	intron_variant	NA		G:2.549	NA	0.202626	3350	0.191378	0.0281982	1.35129e-11		0.142	250	0.120065	0.116161	0.302412		0.198417	3600	0.1874	0.0274	7.965e-12
rs11230232	11	60283204	C/T	MS4A4A	intron_variant	NA		C:7.428	NA	0.119517	3350	-0.209883	0.0343156	1.06952e-09		0.122	250	-0.198696	0.128856	0.124454		0.119689	3600	-0.2091	0.0332	2.843e-10
rs12275496	11	60283343	G/A	MS4A4A	intron_variant	NA		G:3.495	NA	0.136079	3350	-0.316187	0.0325951	5.85259e-22		0.14	250	-0.0934255	0.107736	0.386758		0.136351	3600	-0.2975	0.0312	1.486e-21			Adipose MS4A4A: 2.2e-10; Nerve MS4A4A: 3.7e-10
rs56157839	11	60284434	T/C	MS4A4A	intron_variant	NA		T:1.154	NA	0.225604	3350	0.283445	0.026842	1.16206e-25		0.164	250	0.320561	0.116776	0.00652918		0.221327	3600	0.2853	0.0262	1.075e-27			Adipose MS4A4A: 1.4e-9; Testis MS4A6E: 5.0e-8
rs77984124	11	60285145	A/G	MS4A4A	intron_variant	NA		A:1.244	NA	0.0781856	3350	-0.276386	0.0419632	5.2187e-11		0.052	250	0.0159308	0.180203	0.929632		0.0763677	3600	-0.2613	0.0409	1.609e-10
rs7116516	11	60285618	A/G	MS4A4A	intron_variant	NA		A:1.884	NA	0.13399	3350	-0.317722	0.0327348	5.55328e-22		0.138	250	-0.0871011	0.109673	0.427908		0.134268	3600	-0.2989	0.0314	1.609e-21			Adipose MS4A4A: 2.9e-10; Nerve MS4A4A: 4.3e-10
rs78822911	11	60285980	A/T	MS4A4A	intron_variant	NA		A:4.520	NA	0.119517	3350	-0.209883	0.0343156	1.06952e-09		0.082	250	-0.383966	0.156649	0.0149898		0.116912	3600	-0.2179	0.0335	8.081e-11
rs1026250	11	60286718	C/G	MS4A4A	intron_variant	NA		C:0.611	NA	0.137422	3350	-0.313464	0.0323822	7.10248e-22		0.212	250	-0.184979	0.100635	0.0673394		0.142599	3600	-0.3014	0.0308	1.401e-22			Adipose MS4A4A: 4.3e-12; Nerve MS4A4A: 2.4e-10
rs10897024	11	60288178	A/C	MS4A4A	intron_variant	NA		A:3.085;T:3.776	NA	0.429722	3350	-0.165614	0.0226504	3.2874e-13		0.324	250	-0.125506	0.0893144	0.161312		0.422383	3600	-0.1632	0.022	1.063e-13		Blood MS4A6A: 2.3e-12	Testis MS4A6E: 1.6e-32; Adipose MS4A4A: 2.1e-13; Nerve MS4A4A: 2.7e-10
rs12279983	11	60290052	C/T	MS4A4A	intron_variant	NA		C:5.616;G:4.965	NA	0.161743	3350	-0.255788	0.0304166	6.03008e-17		0.144	250	-0.0662298	0.108837	0.543444		0.160511	3600	-0.2421	0.0293	1.421e-16			Adipose MS4A4A: 3.3e-13; Nerve MS4A4A: 2.9e-12
rs76543266	11	60291342	A/G	MS4A4A	intron_variant	NA		A:1.050	NA	0.161743	3350	-0.255788	0.0304166	6.03008e-17		0.144	250	-0.0662298	0.108837	0.543444		0.160511	3600	-0.2421	0.0293	1.421e-16			Adipose MS4A4A: 3.3e-13; Nerve MS4A4A: 2.9e-12
rs10750931	11	60292337	G/A	MS4A4A	missense_variant	p.K52E		G:16.58	0.121	0.161594	3350	-0.254077	0.0304589	1.06033e-16		0.144	250	-0.0662298	0.108837	0.543444		0.160372	3600	-0.2404	0.0293	2.465e-16			Adipose MS4A4A: 3.3e-13; Nerve MS4A4A: 2.9e-12
rs2044981	11	60292543	C/T	MS4A4A	intron_variant	NA		C:5.428	NA	0.431662	3350	-0.161878	0.0226199	1.0142e-12		0.324	250	-0.14005	0.0897688	0.120112		0.424188	3600	-0.1606	0.0219	2.466e-13		Blood MS4A6A: 7.6e-12	Testis MS4A6E: 1.3e-33; Adipose MS4A4A: 1.0e-12; Nerve MS4A4A: 3.5e-10
rs12285651	11	60293218	C/T	MS4A4A	intron_variant	NA		C:0.526	NA	0.160698	3350	-0.256736	0.0303874	4.34234e-17		0.202	250	-0.103933	0.103771	0.317613		0.163566	3600	-0.2447	0.0292	4.872e-17			Adipose MS4A4A: 2.4e-14; Nerve MS4A4A: 7.2e-12
rs7939464	11	60293725	G/T	MS4A4A	intron_variant	NA		G:0.565	NA	0.162936	3350	-0.256199	0.0302957	4.06594e-17		0.206	250	-0.128407	0.102142	0.209984		0.165926	3600	-0.2459	0.029	2.562e-17			Adipose MS4A4A: 1.7e-14; Nerve MS4A4A: 5.5e-12
rs1593480	11	60294059	T/C	MS4A4A	intron_variant	NA		T:0.662	NA	0.160698	3350	-0.256736	0.0303874	4.34234e-17		0.202	250	-0.103933	0.103771	0.317613		0.163566	3600	-0.2447	0.0292	4.872e-17			Adipose MS4A4A: 2.4e-14; Nerve MS4A4A: 7.2e-12
rs10897025	11	60294639	G/A	MS4A4A	intron_variant	NA		G:1.192	NA	0.160101	3350	-0.255558	0.0304522	6.97069e-17		0.140562	249	-0.0673462	0.110876	0.54419		0.15875	3599	-0.2424	0.0294	1.541e-16			Adipose MS4A4A: 4.8e-13; Nerve MS4A4A: 3.8e-12
rs11230234	11	60295360	A/T	MS4A4A	intron_variant	NA		A:0.575	NA	0.160848	3350	-0.255765	0.0303848	5.63886e-17		0.202811	249	-0.114748	0.103525	0.268852		0.16375	3599	-0.2446	0.0292	4.904e-17			Adipose MS4A4A: 2.4e-14; Nerve MS4A4A: 7.2e-12
rs11230235	11	60296123	T/G	MS4A4A	intron_variant	NA		T:0.215	NA	0.431364	3350	-0.163462	0.0226064	5.93139e-13		0.323293	249	-0.137455	0.0894608	0.125807		0.423889	3599	-0.1619	0.0219	1.503e-13		Blood MS4A6A: 5.3e-12	Testis MS4A6E: 1.3e-33; Adipose MS4A4A: 2.2e-12; Nerve MS4A4A: 7.2e-10
rs76659464	11	60297866	C/A	MS4A4A	intron_variant	NA		C:1.813	NA	0.162041	3350	-0.254632	0.0304078	8.11237e-17		0.144	250	-0.0662298	0.108837	0.543444		0.160789	3600	-0.241	0.0293	1.891e-16			Adipose MS4A4A: 3.3e-13; Nerve MS4A4A: 2.9e-12
rs11230237	11	60299692	A/G	MS4A4A	intron_variant	NA		A:0.847	NA	0.163086	3350	-0.254032	0.030299	7.44659e-17		0.202	250	-0.102616	0.102016	0.315536		0.165787	3600	-0.2418	0.029	8.536e-17			Adipose MS4A4A: 1.7e-14; Nerve MS4A4A: 5.5e-12
rs7117320	11	60300671	T/G	MS4A4A	intron_variant	NA		C:2.234;G:1.953	NA	0.196423	3299	-0.229446	0.0281792	5.45253e-16		0.300403	248	-0.164692	0.0855909	0.0555831		0.203693	3547	-0.2231	0.0268	7.702e-17			Adipose MS4A4A: 3.1e-20; Nerve MS4A4A: 4.3e-16
rs6591561	11	60302703	G/A	MS4A4A	missense_variant	p.M178V		G:0.001	0.006	0.314384	3350	-0.277736	0.0239237	1.42734e-30		0.284	250	-0.208927	0.0872957	0.0175029		0.312274	3600	-0.2729	0.0231	2.765e-32		Adipose MS4A4A: 6.8e-6	Testis MS4A6E: 1.5e-9; Adipose MS4A4A: 3.2e-8
rs55777218	11	60303473	C/T	MS4A4A	intron_variant	NA		C:1.633	NA	0.373918	3350	0.330107	0.0227681	3.09587e-46		0.328	250	0.301144	0.0881503	0.000751059		0.37073	3600	0.3283	0.022	3.698e-50		Blood MS4A6A: 6.1e-10	Testis MS4A6E: 7.5e-17; Blood MS4A6A: 4.5e-9
rs10792262	11	60304574	T/G	MS4A4A	intron_variant	NA		G:5.071	NA	0.313489	3350	-0.27707	0.0238067	1.02907e-30		0.37	250	-0.225051	0.0801974	0.00544424		0.317412	3600	-0.2729	0.0228	6.062e-33		Adipose MS4A4A: 1.1e-9	Testis MS4A6E: 4.6e-9; Adipose MS4A4A: 1.8e-9
rs1809125	11	60305205	C/T	MS4A4A	intron_variant	NA		G:0.824;T:1.008	NA	0.313339	3350	-0.277177	0.0238255	1.08513e-30		0.36	250	-0.191774	0.08043	0.0179247		0.316579	3600	-0.2703	0.0228	2.676e-32		Adipose MS4A4A: 4.4e-9	Testis MS4A6E: 6.6e-9; Adipose MS4A4A: 4.5e-9
rs7126121	11	60305311	A/G	MS4A4A	intron_variant	NA		A:3.651	NA	0.280662	3350	-0.284902	0.0245513	1.50817e-30		0.244	250	-0.194685	0.0907012	0.0328889		0.278117	3600	-0.2787	0.0237	6.121e-32			Testis MS4A6E: 1.1e-8
rs10681	11	60308632	A/C	MS4A4A	3_prime_UTR_variant	NA		A:1.635	NA	0.280066	3350	-0.285153	0.0246055	1.79163e-30		0.218	250	-0.161077	0.0945692	0.0898747		0.275757	3600	-0.2773	0.0238	2.448e-31			Testis MS4A6E: 1.1e-8
rs11824734	11	60309220	A/G	MS4A4A	downstream_gene_variant	NA		A:0.659	NA	0.371382	3350	0.332593	0.0227728	7.19328e-47		0.336	250	0.304452	0.0850399	0.000419273		0.368925	3600	0.3307	0.022	4.407e-51		Blood MS4A6A: 7.5e-10	Testis MS4A6E: 9.3e-16; Blood MS4A6A: 1.3e-9
rs10897026	11	60309287	G/C	MS4A4A	downstream_gene_variant	NA		C:0.076	NA	0.31692	3350	-0.2796	0.0237997	2.97551e-31		0.409639	249	-0.247507	0.0822267	0.00290588		0.323333	3599	-0.2771	0.0229	8.102e-34		Blood MS4A6A: 1.1e-9	Testis MS4A6E: 1.8e-9; Adipose MS4A4A: 4.4e-10
rs11824773	11	60309467	C/G	MS4A4A	downstream_gene_variant	NA		A:2.161;C:1.844	NA	0.373172	3350	0.331698	0.0227404	9.28674e-47		0.325301	249	0.303118	0.0877319	0.000655996		0.369861	3599	0.3299	0.022	8.986e-51		Blood MS4A6A: 7.5e-10	Testis MS4A6E: 6.5e-17; Blood MS4A6A: 3.7e-9
rs61900467	11	60311002	T/C	MS4A4A	downstream_gene_variant	NA		T:0.421	NA	0.369293	3350	0.335179	0.0227739	1.5105e-47		0.271084	249	0.261535	0.0940986	0.00590075		0.3625	3599	0.3311	0.0221	1.371e-50		Blood MS4A6A: 6.4e-9	Testis MS4A6E: 2.1e-18; Blood MS4A6A: 2.1e-8
rs10792263	11	60312178	C/T	MS4A4A	downstream_gene_variant	NA		G:0.805;T:0.985	NA	0.372426	3350	0.334125	0.0228085	3.90036e-47		0.399598	249	0.229699	0.08144	0.00521793		0.374306	3599	0.3265	0.022	5.397e-50		Blood MS4A6A: 1.0e-9	Testis MS4A6E: 8.4e-18; Blood MS4A6A: 3.5e-9
rs4938934	11	60312630	C/T	MS4A4A	downstream_gene_variant	NA		C:6.358	NA	0.283348	3350	-0.285557	0.0245525	1.12436e-30		0.22	250	-0.165122	0.0936209	0.0791112		0.27895	3600	-0.2778	0.0237	1.314e-31			Testis MS4A6E: 1.9e-8
rs72922678	11	60314620	A/G	MS4A4A	intron_variant	NA		A:7.587	NA	0.185765	3350	0.296835	0.0286338	8.36725e-25		0.14257	249	0.304328	0.127146	0.0174971		0.182778	3599	0.2972	0.0279	1.959e-26
rs4939337	11	60316098	A/C	MS4A4A	intron_variant	NA		A:1.062;G:1.153	NA	0.28111	3350	-0.284506	0.0245771	2.07137e-30		0.226	250	-0.171946	0.0918403	0.0624497		0.277284	3600	-0.277	0.0237	1.889e-31		Adipose MS4A4A: 4.7e-8	Testis MS4A6E: 1.2e-8
rs59224344	11	60316400	T/C	MS4A4A	intron_variant	NA		T:1.100	NA	0.186362	3350	0.298625	0.0287079	5.82993e-25		0.148594	249	0.263001	0.123099	0.0337039		0.18375	3599	0.2968	0.028	2.522e-26
rs10897029	11	60316596	T/C	MS4A4A	intron_variant	NA		T:0.270	NA	0.176365	3350	-0.270709	0.0290272	1.94758e-20		0.156627	249	-0.295846	0.110717	0.00808217		0.175	3599	-0.2723	0.0281	3.05e-22
rs77962986	11	60317052	C/CCAGA	MS4A4A	intron_variant	NA		CAGA:0.944	NA	0.280812	3350	-0.284413	0.0245911	2.32749e-30		0.226	250	-0.171946	0.0918403	0.0624497		0.277006	3600	-0.2769	0.0238	2.129e-31		Adipose MS4A4A: 4.7e-8	Testis MS4A6E: 1.2e-8
rs200658610	11	60320136	T/A	MS4A4A	downstream_gene_variant	NA		C:6.967;T:6.830	NA	0.283647	3350	-0.284855	0.0245365	1.42411e-30		0.228916	249	-0.179925	0.0906374	0.0483306		0.279861	3599	-0.2777	0.0237	9.512e-32		Adipose MS4A4A: 6.1e-8	Testis MS4A6E: 1.2e-8
rs4354705	11	60320686	C/G	MS4A4A	downstream_gene_variant	NA		A:3.181;G:3.380;T:3.875	NA	0.372128	3350	0.333763	0.0227884	4.06699e-47		0.411647	249	0.227064	0.0803461	0.00513052		0.374861	3599	0.3258	0.0219	5.857e-50		Blood MS4A6A: 1.4e-9	Testis MS4A6E: 1.9e-16; Blood MS4A6A: 3.7e-9
rs10897034	11	60320791	T/C	MS4A4A	downstream_gene_variant	NA		T:1.191	NA	0.283796	3350	-0.286005	0.0245528	9.16963e-31		0.228	250	-0.175667	0.0909871	0.0547571		0.279922	3600	-0.2785	0.0237	7.121e-32			Testis MS4A6E: 9.5e-8
rs11230253	11	60321456	T/A	MS4A4A	downstream_gene_variant	NA		T:13.46	NA	0.281259	3350	-0.284428	0.0245773	2.14833e-30		0.226	250	-0.171946	0.0918403	0.0624497		0.277423	3600	-0.2769	0.0237	1.96e-31		Adipose MS4A4A: 4.7e-8	Testis MS4A6E: 1.2e-8
rs79436023	11	60324341	T/C	MS4A6E	upstream_gene_variant	NA		T:1.680	NA	0.0795285	3350	-0.280431	0.041594	1.83343e-11		0.048	250	0.103109	0.19432	0.5962		0.0773396	3600	-0.2636	0.0407	9.069e-11
rs7930473	11	60326213	T/C	MS4A6E	upstream_gene_variant	NA		G:5.426;T:5.889	NA	0.280961	3350	-0.286755	0.0245632	6.87079e-31		0.226	250	-0.171946	0.0918403	0.0624497		0.277145	3600	-0.2791	0.0237	6.162e-32		Adipose MS4A4A: 4.2e-8	Testis MS4A6E: 1.2e-8
rs72924626	11	60328267	C/T	MS4A6E	intron_variant	NA		C:7.102	NA	0.367801	3350	0.338321	0.0228111	3.0969e-48		0.269076	249	0.26684	0.0936258	0.00477135		0.360972	3599	0.3343	0.0222	2.047e-51		Blood MS4A6A: 4.4e-9	Testis MS4A6E: 2.6e-18; Blood MS4A6A: 3.2e-8
rs7942397	11	60329181	T/C	MS4A6E	intron_variant	NA		A:2.246;T:2.859	NA	0.280513	3350	-0.285859	0.0245999	1.26044e-30		0.224	250	-0.180156	0.0926735	0.0531222		0.27659	3600	-0.2789	0.0238	8.933e-32		Adipose MS4A4A: 4.2e-8	Testis MS4A6E: 1.2e-8
rs4938936	11	60330581	T/C	MS4A6E	upstream_gene_variant	NA		T:0.719	NA	0.280364	3350	-0.285893	0.0246364	1.50592e-30		0.226	250	-0.171946	0.0918403	0.0624497		0.27659	3600	-0.2782	0.0238	1.379e-31		Adipose MS4A4A: 4.2e-8	Testis MS4A6E: 1.2e-8
rs6650187	11	60330732	C/T	MS4A6E	upstream_gene_variant	NA		C:4.463;G:4.098	NA	0.284393	3350	-0.286568	0.024536	6.46863e-31		0.292	250	-0.194318	0.0862067	0.0251369		0.284921	3600	-0.2797	0.0236	2.141e-32			Testis MS4A6E: 3.6e-9
rs10047485	11	60331124	T/A	MS4A6E	upstream_gene_variant	NA		T:1.421	NA	0.177857	3350	-0.271486	0.0288872	1.00169e-20		0.158635	249	-0.30682	0.110688	0.00603268		0.176528	3599	-0.2737	0.028	1.2e-22
rs4939338	11	60331752	T/C	MS4A6E	upstream_gene_variant	NA		A:1.585;C:1.964;G:1.711	NA	0.372874	3350	0.334704	0.0227731	2.00129e-47		0.41	250	0.220819	0.0811307	0.0069927		0.375451	3600	0.3264	0.0219	4.063e-50		Blood MS4A6A: 7.3e-9	Testis MS4A6E: 5.7e-16; Blood MS4A6A: 8.4e-9
rs11827324	11	60332439	G/A	MS4A6E	upstream_gene_variant	NA		G:12.79	NA	0.369144	3350	0.339581	0.0227954	1.23871e-48		0.276	250	0.271159	0.0935015	0.00409423		0.362677	3600	0.3357	0.0221	6.516e-52		Blood MS4A6A: 2.0e-9	Testis MS4A6E: 2.3e-18; Blood MS4A6A: 9.0e-9
rs7945665	11	60333091	T/C	MS4A6E	upstream_gene_variant	NA		A:4.042;G:4.238;T:4.720	NA	0.280364	3350	-0.286698	0.0245966	8.43456e-31		0.224	250	-0.168373	0.0920519	0.0686831		0.276451	3600	-0.2788	0.0238	8.623e-32		Adipose MS4A4A: 4.2e-8	Testis MS4A6E: 1.2e-8
rs10792266	11	60333930	A/G	MS4A6E	upstream_gene_variant	NA		A:4.114	NA	0.282453	3350	-0.286547	0.0245601	7.4343e-31		0.226	250	-0.172181	0.0911966	0.0602876		0.278534	3600	-0.2788	0.0237	6.519e-32		Adipose MS4A4A: 5.8e-8	Testis MS4A6E: 1.2e-8
rs72924659	11	60335912	T/C	MS4A6E	intron_variant	NA		T:3.329	NA	0.296479	3350	0.325855	0.0241132	1.50405e-40		0.212	250	0.231452	0.102035	0.0242394		0.290614	3600	0.3209	0.0235	1.472e-42		Blood MS4A6A: 6.9e-8	Testis MS4A6E: 1.4e-12
rs57537848	19	44850787	T/G	NECTIN2	intron_variant	NA		A:7.589;G:7.753	NA	0.496121	3350	-0.125252	0.0226217	3.31928e-08		0.652	250	0.159138	0.0868466	0.0681904		0.506943	3600	-0.1072	0.0219	9.774e-07
rs11666329	19	44851039	A/G	NECTIN2	intron_variant	NA		G:6.648	NA	0.49627	3350	-0.126306	0.0226131	2.51707e-08		0.648	250	0.152946	0.0870131	0.0801277		0.506804	3600	-0.1086	0.0219	6.911e-07
SNP references single-nucleotide polymorphism and rsID denotes Reference SNP cluster ID (rsID), according to dbSNP build 155.
Chr represents chromosome number.
Position denotes the physical position in base pairs from GRCh38 assembly.
Effect allele is the allele that the whose effects in relation to CSF sTREM2 are being estimated.
Other allele is the alternative allele present in the samples.
Gene is annotated based on Ensembl Variant Effect Predictor (VEP) release 106.
Consequence is predicted effects of the allele on each transcript via a rule-based approach and defined by the Sequence Ontology (SO) terms, according to VEP release 106.
Amino_acids are amino acid substitutions for missense variants.
CADD_Effect=Combined Annotation Dependent Depletion score for Alleles
REVEL_score=Rare Exome Variant Ensemble Learner score
EUR = European; nonEUR = non-European; EAF = Effect allele frequency; N = Sample size; β = effect estimated; SE = Standard Error; P = two-sided raw P values
Meta=fixed effect meta-analyses
β = effect estimated
SE = Standard Error
P = two-sided raw P values
rs143332484* was included in the table with P>5e-08

## Sheet: TS6
Table S6. Characteristics of sample by cohorts for non-European participants Table S2. Characteristics of sample by cohorts for non-European participants
Cohort		N		Age (mean ± SD)		Female (%)		APOE ε4+ (%)		Cases (%)		sTREM2 [5635-66]
Knight ADRC		90		67.81 ± 7.67		47 (52.22)		36 (40)		12 (13.33)		0.11 ± 0.88
ADNI		40		71.2 ± 7.98		27 (67.5)		15 (37.5)		26 (65)		-0.41 ± 0.93
FACE		8		65 ± 9.26		5 (62.5)		4 (50)		4 (50)		0.58 ± 1.08
Barcelona-1		6		61.5 ± 14.79		3 (50)		1 (16.67)		0		0.97 ± 0.68
DIAN		31		38.65 ± 10.14		23 (74.19)		5 (16.13)		22 (70.97)		-0.43 ± 1.05
PPMI		38		54.89 ± 12.27		17 (44.74)		9 (23.68)		27 (71.05)		-0.17 ± 0.98
VMAP		7		71.57 ± 3.99		4 (57.14)		1 (14.29)		3 (42.86)		-0.5 ± 0.7
Stanford ADRC		30		66.73 ± 9.07		11 (36.67)		6 (20)		7 (23.33)		-0.55 ± 1
Knight ADRC = Charles F. and Joanne Knight Alzheimer Disease Research Center
ADNI = Alzheimer's Disease Neuroimaging Initiative
FACE = Fundacío ACE Alzheimer Center
Barcelona-1 = Longitudinal observational study from the Memory and Disorder unit at the University Hospital Mutua de Terrassa, Terrassa, Barcelona, Spain.
DIAN = Dominantly Inherited Alzheimer Network
PPMI = Parkinson's Progression Markers Initiative
VMAP=Vanderbilt Memory and Aging Project
Stanford ADRC = Stanford Alzheimer Disease Research Center
Age is age at Lumbar puncture (LP). Values denote years in mean ± SD.
Female (%) denotes the sample size of female (percentage)
APOE ε4+ (%) denotes Sample size of APOE ε4 allele carriers
Cases (%): Alzheimer’s disease cases (AD) in Knight ADRC, ADNI, FACE, Barcelona-1, and DIAN; Dementia and mild cognitive impairment (MCI) in VMAP; Parkinson’s disease cases (PD) in PPMI; AD, PD and MCI in Stanford ADRC.
sTREM2: soluble triggering receptor expressed on myeloid cells 2; Samples of Knight ADRC, ADNI, FACE, Barcelona-1, and DIAN were measured in SomaScan 4.1 7K, samples of PPMI and Stanford ADRC were assayed with SomaScan 5K, and samples of VMAP were quantified using enzyme-linked immunosorbent assay (ELISA). Z-score transformation performed for combined 5 cohorts (ADNI, DIAN, Knight ADRC, Pau and R…

## Sheet: TS7
Table S7. Linkage Disequilibrium Matrix among 8 chromosome 11 SNPs
Ancestry	SNP (rsID)	rs7232	rs72918674	rs583791	rs674971	rs7929057	rs10750931	rs6591561	rs10897026
EUR	rs7232	1	0.530408	0.428855	0.0217983	0.0420338	0.0115549	0.0264799	0.0266463
	rs72918674	0.530408	1	0.847865	0.0543058	0.0904532	0.0325105	0.0608806	0.0636114
	rs583791	0.428855	0.847865	1	3.82164e-05	0.104702	0.000883468	0.0214874	0.0213598
	rs674971	0.0217983	0.0543058	3.82164e-05	1	0.0119329	0.342779	0.149391	0.156548
	rs7929057	0.0420338	0.0904532	0.104702	0.0119329	1	0.00300026	0.252373	0.250263
	rs10750931	0.0115549	0.0325105	0.000883468	0.342779	0.00300026	1	0.42033	0.415423
	rs6591561	0.0264799	0.0608806	0.0214874	0.149391	0.252373	0.42033	1	0.98695
	rs10897026	0.0266463	0.0636114	0.0213598	0.156548	0.250263	0.415423	0.98695	1
nonEUR	rs7232	1	0.239314	0.0648424	0.00137898	0.0135155	0.00128815	0.000239105	0.000398461
	rs72918674	0.239314	1	0.362847	0.0219852	0.0601417	0.0358889	0.0329361	0.0809758
	rs583791	0.0648424	0.362847	1	0.0976448	0.134307	0.0102152	0.0237828	3.51027e-06
	rs674971	0.00137898	0.0219852	0.0976448	1	0.0244982	0.102606	0.0358814	0.128881
	rs7929057	0.0135155	0.0601417	0.134307	0.0244982	1	0.000582062	0.0687047	0.0435885
	rs10750931	0.00128815	0.0358889	0.0102152	0.102606	0.000582062	1	0.424115	0.243579
	rs6591561	0.000239105	0.0329361	0.0237828	0.0358814	0.0687047	0.424115	1	0.574851
	rs10897026	0.000398461	0.0809758	3.51027e-06	0.128881	0.0435885	0.243579	0.574851	1
SNP references single-nucleotide polymorphism and rsID denotes Reference SNP cluster ID (rsID), according to dbSNP build 155.

## Sheet: TS8
Table S8. Interaction of rs583791 and rs6591561 for CSF sTREM2
	β	SE	P
(Intercept)	-2.58786	0.182884	3.48744e-44
Age	0.0309438	0.00183382	2.34735e-61
ismale	0.0672333	0.0309101	0.0296911
PC1	-19.2939	25.5197	0.449678
PC2	38.829	19.6786	0.0485601
PC3	-2.81459	2.23513	0.208027
PC4	-10.5696	7.72299	0.17122
PC5	0.179163	2.23432	0.936093
PC6	1.01847	1.10621	0.35728
PC7	0.0024641	2.12237	0.999074
PC8	2.00963	1.17089	0.0861961
PC9	-2.19944	3.03877	0.469245
PC10	0.76447	1.93729	0.693158
ADNI_Omni2.5M	0.00283178	0.11161	0.97976
ADNI_OmniEx	-0.30458	0.0660475	4.14808e-06
DIAN_CoreEx	0.35252	0.104619	0.000761433
FACE_Axiom	0.325011	0.0944323	0.000585129
MAP_CoreEx	0.283322	0.0841983	0.000774306
MAP_GSA	0.535602	0.0831624	1.36296e-10
MAP_NeuroX2	0.608679	0.208721	0.0035666
MAP_OmniEx	0.559145	0.0668571	8.86257e-17
MAP_X660W	0.595477	0.208403	0.00429869
Pau_GSA	0.32812	0.119363	0.00601124
Pau_NeuroX2	0.408423	0.136348	0.0027607
PPMIS_WGS	0.529149	0.0660356	1.5343e-15
Stanford	0.300873	0.0847742	0.000391898
rs583791	0.342712	0.0299174	7.97845e-30
rs6591561	-0.150694	0.0353773	2.10452e-05
rs583791:rs6591561	-0.102972	0.0332118	0.00194845
β = effect estimated
SE = Standard Error
P = two-sided raw P values

## Sheet: TS9
Table S9. Interaction of rs583791 and rs6591561 for AD
	β	SE	P
(Intercept)	-0.604992	0.676623	0.371249
Age	0.0389716	0.00677848	8.96104e-09
ismale	0.0625855	0.108522	0.564136
PC1	55.9989	89.1978	0.530131
PC2	-47.9032	69.2629	0.48918
PC3	-9.75629	8.4947	0.250756
PC4	13.5314	26.5405	0.610163
PC5	16.3896	10.7364	0.126874
PC6	-3.14323	3.82781	0.411558
PC7	-2.42132	8.01693	0.762632
PC8	-9.41103	4.06422	0.0205812
PC9	5.52962	10.6242	0.602734
PC10	-3.92214	6.80479	0.564358
ADNI_Omni2.5M	-1.76568	0.332446	1.08924e-07
ADNI_OmniEx	-0.450333	0.262687	0.086467
DIAN_CoreEx	0.263103	0.374521	0.482364
FACE_Axiom	-1.60314	0.417437	0.000122821
MAP_CoreEx	-3.46418	0.327536	3.82983e-26
MAP_GSA	-2.9521	0.293755	9.23072e-24
MAP_NeuroX2	-3.75311	0.796666	2.46486e-06
MAP_OmniEx	-2.72884	0.259381	6.94171e-26
MAP_X660W	-4.07264	0.79399	2.9077e-07
Pau_GSA	0.034257	0.738059	0.96298
Pau_NeuroX2	1.37687	1.10368	0.212208
rs583791	-0.204316	0.105178	0.0520677
rs6591561	-0.236071	0.12708	0.0632179
rs583791:rs6591561	0.302431	0.119441	0.0113397
β = effect estimated
SE = Standard Error
P = two-sided raw P values

[truncated: 11 more sheets: TS10, TS11, TS12, TS13, TS14, TS15, TS16, TS17, TS18, TS19, TS20]
